# Supplementary material for: Long-read single-molecule maps of the functional methylome
Source: Genome Res. 2019 Apr;29(4):646–56. doi: 10.1101/gr.240739.118 (PMC6442387; doi:10.1101/gr.240739.118)
Supplement: Supplemental Material [file supp_gr.240739.118_Supplemental_File_1.zip]

Archive with 3 entries (2 files):
- Supplemental_File_1
- __MACOSX/
- __MACOSX/._Supplemental_File_1
