# Supplementary material for: Long-read single-molecule maps of the functional methylome
Source: Genome Res. 2019 Apr;29(4):646–56. doi: 10.1101/gr.240739.118 (PMC6442387; doi:10.1101/gr.240739.118)
Supplement: Supplemental Material [file supp_gr.240739.118_Supplemental_File_1.zip › Supplemental_File_1]

track type=bedGraph name="wavelet correlation values"
chr1	359245	360494	-0.1
chr1	365406	371815	-0.1
chr1	380577	400574	-0.1
chr1	410845	411032	-0.1
chr1	412177	412262	-0.1
chr1	412322	412347	-0.1
chr1	412673	417615	-0.1
chr1	418105	421938	0.1
chr1	421938	429251	0.2
chr1	429251	430706	0.1
chr1	439887	440740	-0.1
chr1	441967	442157	-0.1
chr1	442157	449093	-0.2
chr1	449093	450474	-0.1
chr1	517212	517238	-0.1
chr1	517587	520593	-0.1
chr1	520918	521641	0.1
chr1	525203	526634	-0.1
chr1	526634	526788	-0.2
chr1	526788	527393	-0.1
chr1	527393	527404	-0.2
chr1	527404	527413	-0.1
chr1	527413	530675	-0.2
chr1	530675	530739	-0.1
chr1	530739	530772	-0.2
chr1	530772	538067	-0.1
chr1	540585	540968	-0.1
chr1	540968	541988	-0.2
chr1	541988	542309	-0.3
chr1	542309	542468	-0.2
chr1	542468	545778	-0.3
chr1	545778	545801	-0.2
chr1	545801	546155	-0.3
chr1	546155	547561	-0.2
chr1	547561	549039	-0.1
chr1	549894	553369	-0.1
chr1	553488	553719	-0.1
chr1	567694	567742	-0.1
chr1	567755	567875	-0.1
chr1	568379	570218	-0.1
chr1	573873	576989	-0.1
chr1	578439	578529	-0.1
chr1	580517	581428	-0.1
chr1	584164	584351	-0.1
chr1	588005	588056	-0.1
chr1	591888	592619	-0.1
chr1	592865	592933	-0.1
chr1	592955	593007	-0.1
chr1	595052	595090	-0.1
chr1	597134	597364	-0.1
chr1	597419	598658	-0.1
chr1	598818	604601	-0.1
chr1	609218	609318	-0.1
chr1	609541	610500	-0.1
chr1	619015	627707	0.1
chr1	635806	644464	0.1
chr1	657165	661179	0.1
chr1	661179	661578	0.2
chr1	661578	662009	0.1
chr1	662009	662020	0.2
chr1	662020	662057	0.1
chr1	662057	668947	0.2
chr1	668947	671935	0.1
chr1	674203	674229	0.1
chr1	674285	674395	0.1
chr1	674407	674426	0.1
chr1	674479	677950	0.1
chr1	680634	680649	0.1
chr1	680700	681312	0.1
chr1	681383	681393	0.1
chr1	681459	682281	0.1
chr1	682316	682326	0.1
chr1	682341	682380	0.1
chr1	689059	689165	0.1
chr1	689217	689218	0.1
chr1	689320	689347	0.1
chr1	689386	689585	0.1
chr1	689601	689630	0.1
chr1	689680	690362	0.1
chr1	690391	690454	0.1
chr1	690484	691068	0.1
chr1	691102	691117	0.1
chr1	693424	693758	0.1
chr1	693758	693870	0.2
chr1	693870	693886	0.3
chr1	693886	693909	0.2
chr1	693909	694019	0.3
chr1	694019	694135	0.4
chr1	694135	694149	0.5
chr1	694149	694157	0.4
chr1	694157	694351	0.5
chr1	694351	703938	0.6
chr1	703938	704369	0.7
chr1	704369	704383	0.6
chr1	704383	714503	0.7
chr1	714503	714949	0.6
chr1	714949	714956	0.5
chr1	714956	714986	0.6
chr1	714986	715093	0.5
chr1	715093	715221	0.4
chr1	715221	715508	0.3
chr1	715508	715910	0.2
chr1	715910	716051	0.1
chr1	716425	725518	-0.1
chr1	850706	851598	0.5
chr1	851598	851648	0.6
chr1	851648	851687	0.5
chr1	851687	855307	0.6
chr1	855307	860202	0.5
chr1	860202	861055	0.4
chr1	861055	861076	0.3
chr1	861076	861092	0.4
chr1	861092	861637	0.3
chr1	861637	868168	0.4
chr1	868168	869409	0.5
chr1	869409	872120	0.4
chr1	872120	874347	0.5
chr1	874347	875779	0.6
chr1	875779	876517	0.7
chr1	876517	878117	0.6
chr1	878117	878130	0.5
chr1	878130	878157	0.6
chr1	878157	878249	0.5
chr1	878249	880833	0.6
chr1	880833	891863	0.5
chr1	891863	894625	0.4
chr1	894625	896948	0.3
chr1	896948	902148	0.4
chr1	902148	902372	0.3
chr1	902372	902526	0.2
chr1	902526	902700	0.1
chr1	906055	906449	-0.1
chr1	906449	912540	-0.2
chr1	912540	912867	-0.1
chr1	913065	913227	0.1
chr1	913227	913364	0.2
chr1	913364	913487	0.3
chr1	913487	913709	0.4
chr1	913709	914399	0.5
chr1	914399	915377	0.4
chr1	915377	916070	0.5
chr1	916070	917230	0.6
chr1	917230	920810	0.5
chr1	920810	923964	0.4
chr1	923964	925038	0.3
chr1	925038	930715	0.2
chr1	930715	931041	0.1
chr1	931041	933903	0.2
chr1	933903	934019	0.1
chr1	934019	934836	0.2
chr1	934836	935593	0.3
chr1	935593	936173	0.2
chr1	936173	938319	0.1
chr1	938319	943349	0.2
chr1	943349	945175	0.3
chr1	945175	949327	0.4
chr1	949327	950254	0.5
chr1	950254	954278	0.6
chr1	954278	954838	0.7
chr1	954838	955532	0.6
chr1	955532	956268	0.5
chr1	956268	957261	0.6
chr1	957261	970157	0.5
chr1	970157	973969	0.6
chr1	973969	974108	0.5
chr1	974108	974113	0.6
chr1	974113	974163	0.5
chr1	974163	974182	0.6
chr1	974182	974190	0.5
chr1	974190	974199	0.6
chr1	974199	974362	0.5
chr1	974362	976467	0.6
chr1	976467	976535	0.7
chr1	976535	983926	0.6
chr1	983926	984752	0.5
chr1	984752	985737	0.4
chr1	985737	994573	0.3
chr1	994573	994922	0.2
chr1	994922	995126	0.1
chr1	995270	997211	-0.1
chr1	1003268	1003889	0.1
chr1	1004772	1006877	-0.1
chr1	1006877	1016513	-0.2
chr1	1016513	1017327	-0.1
chr1	1017327	1017340	-0.2
chr1	1017340	1018617	-0.1
chr1	1018617	1020577	-0.2
chr1	1020577	1022329	-0.1
chr1	1022329	1022439	-0.2
chr1	1022439	1024051	-0.1
chr1	1025181	1029937	0.1
chr1	1029937	1030189	0.2
chr1	1030189	1030411	0.3
chr1	1030411	1030594	0.4
chr1	1030594	1030792	0.5
chr1	1030792	1032219	0.6
chr1	1032219	1037486	0.5
chr1	1037486	1040455	0.4
chr1	1040455	1041073	0.3
chr1	1041073	1045775	0.4
chr1	1045775	1051145	0.3
chr1	1051145	1052185	0.2
chr1	1052185	1052367	0.3
chr1	1052367	1052511	0.4
chr1	1052511	1052765	0.5
chr1	1052765	1059062	0.6
chr1	1059062	1072753	0.5
chr1	1072753	1073139	0.4
chr1	1073139	1074145	0.3
chr1	1074145	1075782	0.2
chr1	1075782	1077664	0.1
chr1	1077664	1078476	0.2
chr1	1078476	1078824	0.1
chr1	1078824	1079861	0.2
chr1	1079861	1080274	0.1
chr1	1080899	1081656	-0.1
chr1	1081718	1083988	-0.1
chr1	1084397	1084672	-0.1
chr1	1085076	1085087	-0.1
chr1	1085523	1087285	-0.1
chr1	1087455	1098488	0.1
chr1	1098488	1104632	0.2
chr1	1104632	1105838	0.1
chr1	1105838	1105845	0.2
chr1	1105845	1105862	0.1
chr1	1105862	1106184	0.2
chr1	1106184	1106451	0.1
chr1	1106451	1106453	0.2
chr1	1106453	1106908	0.1
chr1	1106908	1107385	0.2
chr1	1107385	1107971	0.1
chr1	1108261	1112761	0.1
chr1	1378770	1380222	0.1
chr1	1380259	1380270	0.1
chr1	1380725	1380735	0.1
chr1	1381666	1381691	0.1
chr1	1381756	1382803	0.1
chr1	1386063	1386554	0.1
chr1	1386554	1386814	0.2
chr1	1386814	1387066	0.3
chr1	1387066	1389952	0.4
chr1	1389952	1396215	0.5
chr1	1396215	1396824	0.6
chr1	1396824	1406657	0.7
chr1	1406657	1406747	0.8
chr1	1406747	1406770	0.7
chr1	1406770	1406773	0.8
chr1	1406773	1407205	0.7
chr1	1407205	1407459	0.6
chr1	1407459	1407584	0.5
chr1	1407584	1407737	0.4
chr1	1407737	1407852	0.3
chr1	1407852	1408075	0.2
chr1	1408075	1410801	0.1
chr1	1411809	1414310	0.1
chr1	1416443	1422089	0.1
chr1	1422089	1422716	0.2
chr1	1422716	1422736	0.1
chr1	1422736	1423037	0.2
chr1	1423037	1426160	0.1
chr1	1426160	1426632	0.2
chr1	1426632	1426811	0.3
chr1	1426811	1427018	0.4
chr1	1427018	1427391	0.5
chr1	1427391	1431288	0.6
chr1	1431288	1439856	0.7
chr1	1439856	1439934	0.6
chr1	1439934	1439985	0.7
chr1	1439985	1440010	0.6
chr1	1440010	1440040	0.7
chr1	1440040	1440916	0.6
chr1	1440916	1446915	0.7
chr1	1446915	1447524	0.6
chr1	1447524	1447762	0.5
chr1	1447762	1447918	0.4
chr1	1447918	1448065	0.3
chr1	1448065	1448211	0.2
chr1	1448211	1448331	0.1
chr1	1448839	1449069	-0.1
chr1	1454333	1454772	0.1
chr1	1454772	1454943	0.2
chr1	1454943	1455098	0.3
chr1	1455098	1455427	0.4
chr1	1455427	1456054	0.5
chr1	1456054	1456200	0.6
chr1	1456200	1456333	0.5
chr1	1456333	1466244	0.6
chr1	1466244	1466945	0.7
chr1	1466945	1468524	0.6
chr1	1468524	1475698	0.7
chr1	1475698	1475917	0.6
chr1	1475917	1476094	0.5
chr1	1476094	1476095	0.4
chr1	1476095	1476099	0.5
chr1	1476099	1476288	0.4
chr1	1476288	1476406	0.3
chr1	1476406	1476523	0.2
chr1	1476523	1476689	0.1
chr1	1476952	1483739	-0.1
chr1	1486380	1487371	0.1
chr1	1487371	1487573	0.2
chr1	1487573	1487838	0.1
chr1	1487838	1488344	0.2
chr1	1488344	1488574	0.3
chr1	1488574	1488799	0.4
chr1	1488799	1488981	0.5
chr1	1488981	1489324	0.6
chr1	1489324	1494929	0.7
chr1	1494929	1508874	0.6
chr1	1508874	1508881	0.7
chr1	1508881	1508910	0.6
chr1	1508910	1509576	0.7
chr1	1509576	1509984	0.6
chr1	1509984	1510168	0.5
chr1	1510168	1510397	0.4
chr1	1510397	1510545	0.3
chr1	1510545	1510708	0.2
chr1	1510708	1510917	0.1
chr1	1511345	1512073	-0.1
chr1	1512390	1514676	-0.1
chr1	1514739	1514811	-0.1
chr1	1514841	1514847	-0.1
chr1	1518487	1520026	0.1
chr1	1520187	1526477	0.1
chr1	1529562	1530155	0.1
chr1	1530155	1531225	0.2
chr1	1531225	1531712	0.3
chr1	1531712	1534879	0.4
chr1	1534879	1535361	0.5
chr1	1535361	1535679	0.6
chr1	1535679	1545387	0.7
chr1	1545387	1545541	0.6
chr1	1545541	1545569	0.7
chr1	1545569	1545576	0.6
chr1	1545576	1547051	0.7
chr1	1547051	1549241	0.6
chr1	1549241	1550028	0.7
chr1	1550028	1550692	0.6
chr1	1550692	1550873	0.7
chr1	1550873	1555342	0.6
chr1	1555342	1560756	0.5
chr1	1560756	1567787	0.4
chr1	1567787	1568570	0.3
chr1	1568570	1569161	0.2
chr1	1569161	1569485	0.1
chr1	1569859	1570238	0.1
chr1	1570238	1570459	0.2
chr1	1570459	1570979	0.3
chr1	1570979	1571835	0.4
chr1	1571835	1578466	0.3
chr1	1578466	1580658	0.4
chr1	1580658	1583539	0.5
chr1	1583539	1586723	0.6
chr1	1586723	1588163	0.5
chr1	1588163	1590242	0.4
chr1	1590242	1590458	0.3
chr1	1590458	1590772	0.2
chr1	1590772	1590946	0.1
chr1	1591440	1591856	-0.1
chr1	1592284	1594918	-0.1
chr1	1600377	1600586	0.1
chr1	1602155	1602158	0.1
chr1	1602170	1602818	0.1
chr1	1602818	1603119	0.2
chr1	1603119	1603369	0.3
chr1	1603369	1604648	0.4
chr1	1604648	1605370	0.5
chr1	1605370	1605397	0.6
chr1	1605397	1605409	0.5
chr1	1605409	1605802	0.6
chr1	1605802	1607073	0.5
chr1	1607073	1607101	0.6
chr1	1607101	1607155	0.5
chr1	1607155	1616031	0.6
chr1	1616031	1623666	0.5
chr1	1623666	1625237	0.4
chr1	1625237	1625935	0.3
chr1	1625935	1632273	0.4
chr1	1632273	1632568	0.3
chr1	1632568	1632701	0.2
chr1	1632701	1633185	0.1
chr1	1633393	1634414	0.1
chr1	1634440	1634465	0.1
chr1	1634486	1634540	0.1
chr1	1635297	1635561	0.1
chr1	1635561	1635906	0.2
chr1	1635906	1638335	0.3
chr1	1638335	1643709	0.4
chr1	1643709	1644413	0.5
chr1	1644413	1645048	0.6
chr1	1645048	1645248	0.5
chr1	1645248	1646129	0.6
chr1	1646129	1647091	0.5
chr1	1647091	1648509	0.6
chr1	1648509	1655617	0.5
chr1	1655617	1655817	0.4
chr1	1655817	1656005	0.3
chr1	1656005	1656563	0.2
chr1	1656563	1657152	0.3
chr1	1657152	1657394	0.4
chr1	1657394	1657940	0.3
chr1	1657940	1658716	0.4
chr1	1658716	1662743	0.5
chr1	1662743	1674546	0.4
chr1	1674546	1677456	0.5
chr1	1677456	1678110	0.6
chr1	1678110	1678462	0.5
chr1	1678462	1678645	0.4
chr1	1678645	1678858	0.3
chr1	1678858	1679875	0.2
chr1	1679875	1680218	0.1
chr1	1680218	1682351	0.2
chr1	1682351	1682508	0.1
chr1	1682508	1682522	0.2
chr1	1682522	1683363	0.1
chr1	1683363	1684358	0.2
chr1	1684358	1688614	0.1
chr1	1688614	1688899	0.2
chr1	1688899	1689654	0.3
chr1	1689654	1689826	0.4
chr1	1689826	1690604	0.3
chr1	1690604	1694686	0.4
chr1	1694686	1706752	0.3
chr1	1706752	1709964	0.4
chr1	1709964	1710280	0.5
chr1	1710280	1710621	0.6
chr1	1710621	1710920	0.5
chr1	1710920	1711314	0.4
chr1	1711314	1711532	0.3
chr1	1711532	1711802	0.4
chr1	1711802	1712184	0.3
chr1	1712184	1714723	0.2
chr1	1714723	1722564	0.3
chr1	1722564	1723411	0.2
chr1	1723411	1724351	0.3
chr1	1724351	1725320	0.2
chr1	1725320	1727590	0.1
chr1	1727590	1727617	0.2
chr1	1727617	1727682	0.1
chr1	1727682	1727716	0.2
chr1	1727716	1727772	0.1
chr1	1727772	1727807	0.2
chr1	1727807	1727854	0.1
chr1	1727854	1728407	0.2
chr1	1728407	1728428	0.1
chr1	1728428	1728451	0.2
chr1	1728451	1728618	0.1
chr1	1728618	1730456	0.2
chr1	1730456	1735187	0.1
chr1	1766941	1770160	-0.1
chr1	1770499	1770509	0.1
chr1	1770561	1770641	0.1
chr1	1770726	1770763	0.1
chr1	1770794	1770899	0.1
chr1	1771582	1771606	0.1
chr1	1771628	1771640	0.1
chr1	1771653	1771706	0.1
chr1	1771714	1771770	0.1
chr1	1773736	1773975	0.1
chr1	1774142	1788470	0.1
chr1	1788470	1790209	0.2
chr1	1790209	1795282	0.1
chr1	1797476	1799773	-0.1
chr1	1800310	1800559	0.1
chr1	1800559	1800690	0.2
chr1	1800690	1800865	0.3
chr1	1800865	1801034	0.4
chr1	1801034	1801225	0.5
chr1	1801225	1801385	0.6
chr1	1801385	1801872	0.7
chr1	1801872	1802683	0.8
chr1	1802683	1809600	0.7
chr1	1809600	1810808	0.8
chr1	1810808	1812766	0.7
chr1	1812766	1816131	0.8
chr1	1816131	1817233	0.7
chr1	1817233	1817669	0.6
chr1	1817669	1822002	0.5
chr1	1822002	1823052	0.4
chr1	1823052	1827416	0.5
chr1	1827416	1829857	0.6
chr1	1829857	1830559	0.5
chr1	1830559	1831597	0.4
chr1	1831597	1836408	0.3
chr1	1836408	1837558	0.4
chr1	1837558	1838175	0.5
chr1	1838175	1840226	0.6
chr1	1840226	1840515	0.5
chr1	1840515	1840738	0.4
chr1	1840738	1840868	0.3
chr1	1840868	1841051	0.2
chr1	1841051	1841240	0.1
chr1	1841485	1844717	-0.1
chr1	1850621	1855794	-0.1
chr1	1862280	1862396	0.1
chr1	1862591	1867053	0.1
chr1	1867053	1870668	0.2
chr1	1870668	1871198	0.1
chr1	1871198	1871744	0.2
chr1	1871744	1872209	0.3
chr1	1872209	1872240	0.2
chr1	1872240	1872257	0.3
chr1	1872257	1872260	0.2
chr1	1872260	1876327	0.3
chr1	1876327	1891328	0.2
chr1	1891328	1891578	0.1
chr1	1891841	1893328	-0.1
chr1	1893328	1895495	-0.2
chr1	1895495	1897805	-0.1
chr1	1897805	1898308	-0.2
chr1	1898308	1898452	-0.1
chr1	1898452	1899540	-0.2
chr1	1899540	1906769	-0.1
chr1	1906769	1906804	-0.2
chr1	1906804	1906814	-0.1
chr1	1906814	1913112	-0.2
chr1	1913112	1913527	-0.1
chr1	1913650	1913978	-0.1
chr1	1914024	1914357	-0.1
chr1	1918152	1927263	-0.1
chr1	1927286	1927317	-0.1
chr1	1927567	1927826	-0.1
chr1	1928220	1929322	-0.1
chr1	1929881	1930166	0.1
chr1	1930166	1930368	0.2
chr1	1930368	1930637	0.3
chr1	1930637	1930984	0.4
chr1	1930984	1935370	0.3
chr1	1935370	1939946	0.4
chr1	1939946	1941252	0.3
chr1	1941252	1943341	0.4
chr1	1943341	1944060	0.3
chr1	1944060	1949721	0.4
chr1	1949721	1950266	0.5
chr1	1950266	1950638	0.4
chr1	1950638	1951070	0.3
chr1	1951070	1951367	0.2
chr1	1951367	1951722	0.3
chr1	1951722	1952740	0.2
chr1	1952740	1956289	0.1
chr1	1956654	1957151	0.1
chr1	1960729	1961158	0.1
chr1	1961158	1961357	0.2
chr1	1961357	1961611	0.3
chr1	1961611	1962288	0.4
chr1	1962288	1962335	0.5
chr1	1962335	1969793	0.4
chr1	1969793	1972108	0.3
chr1	1972108	1976325	0.4
chr1	1976325	1977634	0.5
chr1	1977634	1978302	0.6
chr1	1978302	1981884	0.7
chr1	1981884	1982253	0.6
chr1	1982253	1982741	0.5
chr1	1982741	1983017	0.6
chr1	1983017	1984122	0.5
chr1	1984122	1986629	0.4
chr1	1986629	1987105	0.3
chr1	1987105	1987470	0.2
chr1	1987470	1987485	0.3
chr1	1987485	1988894	0.2
chr1	1988894	1995514	0.1
chr1	1995575	1997050	0.1
chr1	2001073	2001100	-0.1
chr1	2001307	2018787	-0.1
chr1	2018825	2019034	-0.1
chr1	2021420	2021468	0.1
chr1	2021512	2021586	0.1
chr1	2021789	2026282	0.1
chr1	2029969	2031235	0.1
chr1	2034266	2035315	-0.1
chr1	2035666	2036485	0.1
chr1	2036485	2037199	0.2
chr1	2037199	2037737	0.1
chr1	2038535	2038556	0.1
chr1	2038559	2039869	0.1
chr1	2039880	2039898	0.1
chr1	2044590	2044749	0.1
chr1	2044749	2045064	0.2
chr1	2045064	2053941	0.3
chr1	2053941	2055358	0.4
chr1	2055358	2055715	0.5
chr1	2055715	2058403	0.6
chr1	2058403	2064776	0.7
chr1	2064776	2065077	0.6
chr1	2065077	2065171	0.5
chr1	2065171	2065261	0.4
chr1	2065261	2065415	0.3
chr1	2065415	2065572	0.2
chr1	2065572	2065785	0.1
chr1	2066282	2067054	-0.1
chr1	2067054	2069388	-0.2
chr1	2069388	2080665	-0.1
chr1	2085828	2086256	-0.1
chr1	2086256	2087382	-0.2
chr1	2087382	2087399	-0.1
chr1	2087399	2087411	-0.2
chr1	2087411	2089328	-0.1
chr1	2089328	2090143	-0.2
chr1	2090143	2090202	-0.1
chr1	2090202	2091995	-0.2
chr1	2091995	2092639	-0.1
chr1	2092639	2092756	-0.2
chr1	2092756	2100347	-0.1
chr1	2100347	2101773	-0.2
chr1	2101773	2101995	-0.1
chr1	2101995	2104748	-0.2
chr1	2104748	2105075	-0.1
chr1	2105290	2105545	0.1
chr1	2105545	2105723	0.2
chr1	2105723	2105872	0.3
chr1	2105872	2105983	0.4
chr1	2105983	2106158	0.5
chr1	2106158	2111126	0.6
chr1	2111126	2113082	0.5
chr1	2113082	2117058	0.6
chr1	2117058	2117953	0.7
chr1	2117953	2120793	0.6
chr1	2120793	2124423	0.7
chr1	2124423	2127256	0.6
chr1	2127256	2128577	0.7
chr1	2128577	2129357	0.6
chr1	2129357	2134332	0.7
chr1	2134332	2135973	0.6
chr1	2135973	2136738	0.7
chr1	2136738	2137131	0.6
chr1	2137131	2137283	0.5
chr1	2137283	2137413	0.4
chr1	2137413	2137589	0.3
chr1	2137589	2138119	0.2
chr1	2138119	2138446	0.1
chr1	2138446	2139089	0.2
chr1	2139089	2140377	0.3
chr1	2140377	2140932	0.4
chr1	2140932	2141575	0.5
chr1	2141575	2141596	0.4
chr1	2141596	2141637	0.5
chr1	2141637	2146426	0.4
chr1	2146426	2148208	0.3
chr1	2148208	2152050	0.2
chr1	2152050	2153520	0.1
chr1	2153975	2157625	0.1
chr1	2158574	2159582	0.1
chr1	2159582	2159951	0.2
chr1	2159951	2161058	0.3
chr1	2161058	2161401	0.2
chr1	2161401	2163258	0.1
chr1	2163258	2163594	0.2
chr1	2309104	2322401	0.8
chr1	2322401	2322605	0.9
chr1	2322605	2322620	0.8
chr1	2322620	2322643	0.9
chr1	2322643	2323014	0.8
chr1	2323014	2323393	0.9
chr1	2323393	2323709	0.8
chr1	2323709	2324667	0.7
chr1	2324667	2324710	0.8
chr1	2324710	2325055	0.7
chr1	2325055	2325191	0.6
chr1	2325191	2325365	0.5
chr1	2325365	2325818	0.4
chr1	2325818	2325938	0.3
chr1	2325938	2325951	0.4
chr1	2325951	2325969	0.3
chr1	2325969	2327374	0.4
chr1	2327374	2343758	0.3
chr1	2343758	2344656	0.4
chr1	2344656	2344909	0.5
chr1	2344909	2346046	0.4
chr1	2346046	2346205	0.3
chr1	2346205	2346219	0.2
chr1	2346219	2346246	0.3
chr1	2346246	2347493	0.2
chr1	2347493	2350017	0.1
chr1	2350017	2350416	0.2
chr1	2350416	2350439	0.1
chr1	2350439	2350504	0.2
chr1	2350504	2350526	0.1
chr1	2350526	2351231	0.2
chr1	2351231	2354776	0.1
chr1	2355349	2361669	-0.1
chr1	2361669	2374729	-0.2
chr1	2374729	2375556	-0.1
chr1	2378905	2379573	0.1
chr1	2379573	2384215	0.2
chr1	2384215	2384728	0.1
chr1	2384728	2394837	0.2
chr1	2394837	2395670	0.1
chr1	2395670	2397305	0.2
chr1	2397305	2397578	0.1
chr1	2397578	2398333	0.2
chr1	2398333	2398942	0.1
chr1	2399154	2399784	-0.1
chr1	2399784	2403499	-0.2
chr1	2403499	2407694	-0.1
chr1	2407694	2407704	-0.2
chr1	2407704	2407750	-0.1
chr1	2407750	2407787	-0.2
chr1	2407787	2407815	-0.1
chr1	2407815	2410878	-0.2
chr1	2410878	2411587	-0.1
chr1	2411587	2431162	-0.2
chr1	2431162	2432062	-0.1
chr1	2434648	2434980	0.1
chr1	2434980	2435122	0.2
chr1	2435122	2435274	0.3
chr1	2435274	2437402	0.4
chr1	2437402	2437721	0.5
chr1	2437721	2438192	0.6
chr1	2438192	2440121	0.7
chr1	2440121	2440307	0.6
chr1	2440307	2445635	0.7
chr1	2445635	2456209	0.6
chr1	2456209	2457807	0.5
chr1	2457807	2458258	0.4
chr1	2458258	2460903	0.3
chr1	2460903	2461284	0.2
chr1	2461284	2461701	0.1
chr1	2462229	2462848	-0.1
chr1	2464967	2469801	-0.1
chr1	2469801	2472097	-0.2
chr1	2472097	2472534	-0.1
chr1	2472534	2472652	-0.2
chr1	2472652	2476647	-0.1
chr1	2477907	2478410	0.1
chr1	2478410	2479476	0.2
chr1	2479476	2480140	0.1
chr1	2480452	2485128	-0.1
chr1	2487063	2489128	-0.1
chr1	2489263	2489851	0.1
chr1	2489851	2497854	0.2
chr1	2497854	2498364	0.3
chr1	2498364	2499442	0.4
chr1	2499442	2504008	0.5
chr1	2504008	2504982	0.4
chr1	2504982	2509691	0.5
chr1	2509691	2511662	0.6
chr1	2511662	2514689	0.5
chr1	2705359	2705431	0.4
chr1	2705431	2705459	0.5
chr1	2705459	2705881	0.4
chr1	2705881	2706095	0.3
chr1	2706095	2706360	0.2
chr1	2706360	2706578	0.1
chr1	2706990	2713327	0.1
chr1	2713361	2713420	0.1
chr1	2713439	2713443	0.1
chr1	2713921	2716823	0.1
chr1	2716830	2716843	0.1
chr1	2716854	2716901	0.1
chr1	2718498	2718639	0.1
chr1	2718639	2718789	0.2
chr1	2718789	2719514	0.3
chr1	2719514	2721942	0.2
chr1	2721942	2737115	0.3
chr1	2737115	2737578	0.2
chr1	2737578	2738422	0.3
chr1	2738422	2738730	0.2
chr1	2738730	2740852	0.1
chr1	2742576	2748734	0.1
chr1	2755843	2757911	0.1
chr1	2758375	2760537	0.1
chr1	2760537	2762737	0.2
chr1	2762737	2762781	0.1
chr1	2762781	2762812	0.2
chr1	2762812	2762859	0.1
chr1	2762859	2769271	0.2
chr1	2769271	2773861	0.3
chr1	2773861	2780350	0.2
chr1	2780350	2780603	0.1
chr1	2784961	2788173	-0.1
chr1	2796631	2801870	-0.1
chr1	2801870	2802456	-0.2
chr1	2802456	2805651	-0.1
chr1	2805710	2805856	-0.1
chr1	2824406	2825936	0.1
chr1	2826119	2826726	0.1
chr1	2827164	2827333	0.1
chr1	2828342	2828822	0.1
chr1	2833693	2834131	0.1
chr1	2834216	2837898	0.1
chr1	2837898	2844058	0.2
chr1	2844058	2844445	0.1
chr1	2844704	2844732	0.1
chr1	2846148	2846388	0.1
chr1	2846388	2846905	0.2
chr1	2846905	2846960	0.3
chr1	2846960	2846975	0.2
chr1	2846975	2847073	0.3
chr1	2847073	2850124	0.2
chr1	2850124	2854637	0.3
chr1	2854637	2854815	0.2
chr1	2854815	2855009	0.3
chr1	2855009	2858980	0.2
chr1	2858980	2863351	0.3
chr1	2863351	2863605	0.2
chr1	2863605	2865108	0.3
chr1	2865108	2866514	0.2
chr1	2866514	2871304	0.1
chr1	2871304	2871486	0.2
chr1	2871486	2874426	0.1
chr1	2874426	2877811	0.2
chr1	2877811	2877839	0.1
chr1	2877839	2877920	0.2
chr1	2877920	2877935	0.1
chr1	2877935	2877992	0.2
chr1	2877992	2878207	0.1
chr1	2878207	2880157	0.2
chr1	2880157	2884166	0.1
chr1	2884166	2884351	0.2
chr1	2884351	2885029	0.1
chr1	2885029	2891252	0.2
chr1	2891252	2891694	0.1
chr1	2900170	2901347	0.1
chr1	2901782	2901813	0.1
chr1	2902332	2906981	0.1
chr1	2906981	2908707	0.2
chr1	2908707	2908712	0.3
chr1	2908712	2908737	0.2
chr1	2908737	2909091	0.3
chr1	2909091	2909359	0.4
chr1	2909359	2911826	0.5
chr1	2911826	2912910	0.6
chr1	2912910	2925119	0.5
chr1	2925119	2925274	0.4
chr1	2925274	2928846	0.5
chr1	2928846	2929222	0.4
chr1	2929222	2929431	0.5
chr1	2929431	2945469	0.4
chr1	2945469	2945704	0.3
chr1	2945704	2949591	0.2
chr1	2949591	2953238	0.3
chr1	2953238	2954986	0.2
chr1	2954986	2955123	0.1
chr1	2955123	2955157	0.2
chr1	2955157	2956370	0.1
chr1	2956370	2957396	0.2
chr1	2957396	2958823	0.1
chr1	2959447	2960376	-0.1
chr1	2961845	2962949	0.1
chr1	2962949	2963269	0.2
chr1	2963269	2963482	0.3
chr1	2963482	2963674	0.4
chr1	2963674	2963889	0.5
chr1	2963889	2964148	0.6
chr1	2964148	2964945	0.7
chr1	2964945	2965446	0.6
chr1	2965446	2965974	0.5
chr1	2965974	2969837	0.4
chr1	2969837	2970120	0.3
chr1	2970120	2985987	0.4
chr1	2985987	2987013	0.5
chr1	2987013	2987388	0.4
chr1	2987388	2987395	0.5
chr1	2987395	2987412	0.4
chr1	2987412	2987474	0.5
chr1	2987474	2987485	0.4
chr1	2987485	2988008	0.5
chr1	2988008	2988919	0.6
chr1	2988919	2990139	0.7
chr1	2990139	2990448	0.6
chr1	2990448	2990644	0.5
chr1	2990644	2990910	0.4
chr1	2990910	2992404	0.3
chr1	2992404	2993017	0.2
chr1	2993017	3002275	0.3
chr1	3002275	3002697	0.4
chr1	3002697	3002751	0.3
chr1	3002751	3002761	0.4
chr1	3002761	3002815	0.3
chr1	3002815	3010727	0.4
chr1	3010727	3011002	0.3
chr1	3011002	3012391	0.2
chr1	3012391	3012918	0.3
chr1	3012918	3013282	0.2
chr1	3013282	3014419	0.1
chr1	3015400	3018400	0.1
chr1	3018459	3018476	0.1
chr1	3029116	3031074	-0.1
chr1	3031578	3038654	-0.1
chr1	3039023	3039592	0.1
chr1	3041189	3041763	0.1
chr1	3043022	3048073	0.1
chr1	3049560	3052041	0.1
chr1	3052041	3057574	0.2
chr1	3057574	3059596	0.3
chr1	3059596	3063991	0.4
chr1	3063991	3067883	0.3
chr1	3067883	3072029	0.2
chr1	3072029	3072806	0.1
chr1	3072806	3074969	0.2
chr1	3074969	3075867	0.1
chr1	3077795	3084806	-0.1
chr1	3084996	3088285	-0.1
chr1	3088365	3088402	-0.1
chr1	3095464	3098982	0.1
chr1	3098982	3100095	0.2
chr1	3100095	3100764	0.1
chr1	3100811	3100835	0.1
chr1	3100864	3100896	0.1
chr1	3101548	3102576	-0.1
chr1	3102706	3108866	-0.1
chr1	3112249	3112369	0.1
chr1	3112369	3112387	0.2
chr1	3112387	3112399	0.1
chr1	3112399	3120397	0.2
chr1	3120397	3137993	0.1
chr1	3138009	3143319	0.1
chr1	3143319	3143338	0.2
chr1	3143338	3143344	0.1
chr1	3143344	3144072	0.2
chr1	3144072	3144403	0.3
chr1	3144403	3144672	0.4
chr1	3144672	3145580	0.5
chr1	3145580	3149680	0.4
chr1	3149680	3149752	0.3
chr1	3149752	3149794	0.4
chr1	3149794	3149817	0.3
chr1	3149817	3150284	0.4
chr1	3150284	3150679	0.3
chr1	3150679	3151539	0.4
chr1	3151539	3156849	0.3
chr1	3156849	3164085	0.4
chr1	3164085	3164643	0.3
chr1	3164643	3165137	0.2
chr1	3165137	3165464	0.1
chr1	3166488	3169194	-0.1
chr1	3180487	3184224	-0.1
chr1	3184224	3186944	-0.2
chr1	3186944	3204176	-0.1
chr1	3209507	3209644	0.1
chr1	3209644	3209774	0.2
chr1	3209774	3209903	0.3
chr1	3209903	3213183	0.4
chr1	3213183	3213256	0.5
chr1	3213256	3213310	0.4
chr1	3213310	3213320	0.5
chr1	3213320	3213834	0.4
chr1	3213834	3217247	0.5
chr1	3217247	3217652	0.6
chr1	3217652	3217671	0.5
chr1	3217671	3217682	0.6
chr1	3217682	3217689	0.5
chr1	3217689	3217699	0.6
chr1	3217699	3229724	0.5
chr1	3229724	3229944	0.4
chr1	3229944	3229951	0.3
chr1	3229951	3229953	0.4
chr1	3229953	3232087	0.3
chr1	3232087	3232207	0.2
chr1	3232207	3233855	0.3
chr1	3233855	3238927	0.2
chr1	3238927	3239377	0.1
chr1	3239377	3239740	0.2
chr1	3239740	3247360	0.1
chr1	3255125	3255305	-0.1
chr1	3255346	3255382	-0.1
chr1	3255432	3255442	-0.1
chr1	3255493	3255657	-0.1
chr1	3258310	3258314	0.1
chr1	3258339	3258411	0.1
chr1	3258430	3262233	0.1
chr1	3262233	3262526	0.2
chr1	3262526	3263792	0.3
chr1	3263792	3264567	0.2
chr1	3264567	3283594	0.1
chr1	3283870	3283884	0.1
chr1	3284039	3284106	0.1
chr1	3287531	3288749	-0.1
chr1	3289318	3289549	0.1
chr1	3289549	3289697	0.2
chr1	3289697	3289815	0.3
chr1	3289815	3289972	0.4
chr1	3289972	3290090	0.5
chr1	3290090	3290247	0.6
chr1	3290247	3290869	0.7
chr1	3290869	3290886	0.8
chr1	3290886	3290919	0.7
chr1	3290919	3293603	0.8
chr1	3293603	3294448	0.7
chr1	3294448	3309709	0.6
chr1	3309709	3310312	0.5
chr1	3310312	3310577	0.4
chr1	3310577	3310764	0.3
chr1	3310764	3310914	0.2
chr1	3310914	3311022	0.1
chr1	3311265	3314062	-0.1
chr1	3314079	3319827	-0.1
chr1	3320142	3321142	0.1
chr1	3321142	3321443	0.2
chr1	3321443	3321709	0.3
chr1	3321709	3329264	0.4
chr1	3329264	3329548	0.5
chr1	3329548	3329784	0.4
chr1	3329784	3329943	0.5
chr1	3329943	3337688	0.4
chr1	3337688	3341416	0.3
chr1	3341416	3341595	0.2
chr1	3341595	3349721	0.1
chr1	3350248	3350550	0.1
chr1	3350550	3350677	0.2
chr1	3350677	3350808	0.3
chr1	3350808	3350928	0.4
chr1	3350928	3351080	0.5
chr1	3351080	3351366	0.6
chr1	3351366	3358035	0.7
chr1	3358035	3358267	0.8
chr1	3358267	3359778	0.7
chr1	3359778	3371083	0.8
chr1	3371083	3371427	0.7
chr1	3371427	3371611	0.6
chr1	3371611	3371715	0.5
chr1	3371715	3371807	0.4
chr1	3371807	3371915	0.3
chr1	3371915	3372043	0.2
chr1	3372043	3372193	0.1
chr1	3374113	3374137	0.1
chr1	3374186	3374582	0.1
chr1	3374597	3374619	0.1
chr1	3374642	3382718	0.1
chr1	3388295	3388665	-0.1
chr1	3388878	3390005	-0.1
chr1	3390165	3391956	-0.1
chr1	3393235	3393457	-0.1
chr1	3393979	3404339	-0.1
chr1	3406048	3407952	0.1
chr1	3412034	3413078	0.1
chr1	3413232	3413465	0.1
chr1	3413478	3413494	0.1
chr1	3413557	3413568	0.1
chr1	3414047	3414059	0.1
chr1	3414701	3415097	0.1
chr1	3415400	3415412	0.1
chr1	3415472	3415747	0.1
chr1	3415984	3416024	0.1
chr1	3416054	3416129	0.1
chr1	3418717	3418857	-0.1
chr1	3419241	3419333	-0.1
chr1	3426226	3426377	-0.1
chr1	3426937	3428426	-0.1
chr1	3428426	3433685	-0.2
chr1	3433685	3434572	-0.1
chr1	3434572	3439233	-0.2
chr1	3439233	3443589	-0.1
chr1	3447514	3448185	0.1
chr1	3448185	3454938	0.2
chr1	3454938	3456672	0.1
chr1	3467864	3467918	-0.1
chr1	3467939	3468097	-0.1
chr1	3472793	3473239	-0.1
chr1	3476547	3476566	0.1
chr1	3476595	3478932	0.1
chr1	3485933	3486327	0.1
chr1	3493189	3493336	0.1
chr1	3493525	3494179	0.1
chr1	3494179	3494966	0.2
chr1	3494966	3500263	0.3
chr1	3500263	3507094	0.4
chr1	3507094	3513990	0.5
chr1	3513990	3514008	0.6
chr1	3514008	3514022	0.5
chr1	3514022	3515168	0.6
chr1	3515168	3526851	0.5
chr1	3526851	3535712	0.6
chr1	3535712	3540344	0.7
chr1	3540344	3540891	0.6
chr1	3540891	3541977	0.5
chr1	3541977	3542225	0.4
chr1	3542225	3542405	0.3
chr1	3542405	3542587	0.2
chr1	3542587	3542829	0.1
chr1	3543150	3543836	-0.1
chr1	3543836	3545753	-0.2
chr1	3545753	3546134	-0.1
chr1	3546372	3546545	0.1
chr1	3546545	3546752	0.2
chr1	3546752	3546965	0.3
chr1	3546965	3547159	0.2
chr1	3547159	3547374	0.3
chr1	3547374	3548184	0.4
chr1	3548184	3549143	0.5
chr1	3549143	3558475	0.6
chr1	3558475	3558632	0.5
chr1	3558632	3568766	0.6
chr1	3568766	3569538	0.7
chr1	3569538	3569828	0.6
chr1	3569828	3570017	0.5
chr1	3570017	3570153	0.4
chr1	3570153	3570301	0.3
chr1	3570301	3570462	0.2
chr1	3570462	3570643	0.1
chr1	3570939	3571528	-0.1
chr1	3571528	3572051	-0.2
chr1	3572051	3572818	-0.1
chr1	3572818	3573566	-0.2
chr1	3573566	3573822	-0.1
chr1	3575071	3580391	0.1
chr1	3580391	3580714	0.2
chr1	3580714	3583304	0.1
chr1	3583304	3584995	0.2
chr1	3584995	3585568	0.1
chr1	3585568	3587449	0.2
chr1	3587449	3590990	0.1
chr1	3590990	3591032	0.2
chr1	3591032	3591604	0.1
chr1	3591604	3591705	0.2
chr1	3591705	3594101	0.1
chr1	3594109	3594163	0.1
chr1	3594336	3595177	0.1
chr1	3600835	3604070	0.1
chr1	3604070	3604073	0.2
chr1	3604073	3604080	0.1
chr1	3604080	3604462	0.2
chr1	3604462	3604499	0.3
chr1	3604499	3604505	0.2
chr1	3604505	3604820	0.3
chr1	3604820	3608357	0.2
chr1	3608357	3608387	0.3
chr1	3608387	3608779	0.2
chr1	3608779	3608891	0.3
chr1	3608891	3609099	0.2
chr1	3609099	3611854	0.3
chr1	3611854	3613433	0.2
chr1	3613433	3613692	0.1
chr1	3613692	3616277	0.2
chr1	3616277	3616627	0.1
chr1	3616627	3616651	0.2
chr1	3616651	3616746	0.1
chr1	3616746	3617202	0.2
chr1	3617202	3623459	0.1
chr1	3623459	3623788	0.2
chr1	3623788	3631005	0.1
chr1	3631690	3633379	0.1
chr1	3633379	3640795	0.2
chr1	3640795	3641069	0.3
chr1	3641069	3642914	0.2
chr1	3642914	3643162	0.3
chr1	3643162	3643351	0.4
chr1	3643351	3643603	0.5
chr1	3643603	3644150	0.6
chr1	3644150	3648816	0.7
chr1	3648816	3655205	0.6
chr1	3655205	3660457	0.5
chr1	3660457	3661087	0.4
chr1	3661087	3663104	0.5
chr1	3663104	3663585	0.4
chr1	3663585	3663901	0.3
chr1	3663901	3664042	0.2
chr1	3664042	3664213	0.1
chr1	3668433	3668857	-0.1
chr1	3669096	3669300	0.1
chr1	3669300	3669446	0.2
chr1	3669446	3669621	0.3
chr1	3669621	3670132	0.4
chr1	3670132	3670356	0.5
chr1	3670356	3675278	0.4
chr1	3675278	3688520	0.5
chr1	3688520	3689570	0.6
chr1	3689570	3689770	0.5
chr1	3689770	3689973	0.4
chr1	3689973	3690241	0.3
chr1	3690241	3692143	0.2
chr1	3692143	3692295	0.3
chr1	3692295	3692397	0.4
chr1	3692397	3692529	0.5
chr1	3692529	3692668	0.6
chr1	3692668	3693159	0.7
chr1	3693159	3700927	0.8
chr1	3700927	3711741	0.7
chr1	3711741	3712537	0.8
chr1	3712537	3713004	0.7
chr1	3713004	3713209	0.6
chr1	3713209	3713369	0.5
chr1	3713369	3713501	0.4
chr1	3713501	3713653	0.3
chr1	3713653	3713874	0.2
chr1	3713874	3714475	0.1
chr1	3730928	3731873	-0.1
chr1	3732246	3732498	-0.1
chr1	3732503	3733594	-0.1
chr1	3741785	3741804	-0.1
chr1	3741824	3741835	-0.1
chr1	3741838	3751446	-0.1
chr1	3751446	3752654	-0.2
chr1	3752654	3752878	-0.1
chr1	3753026	3753131	0.1
chr1	3753131	3753384	0.2
chr1	3753384	3753836	0.3
chr1	3753836	3761724	0.4
chr1	3761724	3762535	0.5
chr1	3762535	3766634	0.6
chr1	3766634	3771142	0.7
chr1	3771142	3771696	0.6
chr1	3771696	3772070	0.7
chr1	3772070	3773219	0.6
chr1	3773219	3773560	0.5
chr1	3773560	3773877	0.4
chr1	3773877	3774278	0.3
chr1	3774278	3774766	0.2
chr1	3774766	3785100	0.1
chr1	3786765	3787484	0.1
chr1	3787484	3787494	0.2
chr1	3787494	3787539	0.1
chr1	3787539	3788682	0.2
chr1	3788682	3791163	0.3
chr1	3791163	3796015	0.4
chr1	3796015	3796437	0.3
chr1	3796437	3796756	0.2
chr1	3796756	3797613	0.1
chr1	3803702	3803806	-0.1
chr1	3803872	3804599	-0.1
chr1	3807631	3813885	0.1
chr1	3816259	3816985	0.1
chr1	3816985	3817892	0.2
chr1	3817892	3824227	0.3
chr1	3824227	3827281	0.4
chr1	3827281	3827503	0.5
chr1	3827503	3827637	0.4
chr1	3827637	3827749	0.3
chr1	3827749	3827971	0.2
chr1	3827971	3828129	0.1
chr1	3830688	3832698	-0.1
chr1	3832698	3832722	-0.2
chr1	3832722	3832740	-0.1
chr1	3832740	3836639	-0.2
chr1	3836639	3836677	-0.1
chr1	3836677	3836688	-0.2
chr1	3836688	3839101	-0.1
chr1	3839101	3839673	-0.2
chr1	3839673	3841292	-0.1
chr1	3841292	3841504	-0.2
chr1	3841504	3841531	-0.1
chr1	3841531	3841855	-0.2
chr1	3841855	3843138	-0.1
chr1	3843669	3844740	0.1
chr1	3844740	3845316	0.2
chr1	3845316	3847745	0.3
chr1	3847745	3848368	0.4
chr1	3848368	3848867	0.5
chr1	3848867	3849309	0.6
chr1	3849309	3849907	0.7
chr1	3849907	3849935	0.8
chr1	3849935	3853049	0.7
chr1	3853049	3854309	0.6
chr1	3854309	3856232	0.5
chr1	3856232	3859319	0.4
chr1	3859319	3861363	0.5
chr1	3861363	3861732	0.6
chr1	3861732	3862767	0.5
chr1	3862767	3863158	0.4
chr1	3863158	3864593	0.5
chr1	3864593	3865053	0.4
chr1	3865053	3865544	0.3
chr1	3865544	3866036	0.2
chr1	3866036	3866345	0.1
chr1	3866571	3867689	-0.1
chr1	3867689	3868253	-0.2
chr1	3868253	3868754	-0.3
chr1	3868754	3869953	-0.4
chr1	3869953	3873939	-0.5
chr1	3873939	3875836	-0.4
chr1	3875836	3877111	-0.3
chr1	3877111	3878119	-0.2
chr1	3878119	3878960	-0.1
chr1	3879676	3880296	0.1
chr1	3880296	3880838	0.2
chr1	3880838	3881339	0.3
chr1	3881339	3882515	0.4
chr1	3882515	3882685	0.5
chr1	3882685	3883027	0.4
chr1	3883027	3883740	0.5
chr1	3883740	3885393	0.6
chr1	3885393	3888387	0.7
chr1	3888387	3888567	0.8
chr1	3888567	3889960	0.9
chr1	3889960	3908691	1.0
chr1	3908691	3908804	0.9
chr1	3908804	3908851	0.8
chr1	3908851	3908882	0.7
chr1	3908882	3908905	0.6
chr1	3908905	3908920	0.5
chr1	3908920	3908929	0.4
chr1	3908929	3908974	0.3
chr1	3908974	3909128	0.2
chr1	3909128	3909416	0.1
chr1	3909695	3909921	-0.1
chr1	3909921	3910407	-0.2
chr1	3910407	3915221	-0.3
chr1	3915221	3917670	-0.2
chr1	3917670	3919618	-0.1
chr1	3921309	3922818	0.1
chr1	3922818	3924178	0.2
chr1	3924178	3925443	0.3
chr1	3925443	3926340	0.4
chr1	3926340	3926889	0.3
chr1	3926889	3927348	0.2
chr1	3927348	3929368	0.1
chr1	3929908	3930179	-0.1
chr1	3930179	3934212	-0.2
chr1	3934212	3936356	-0.1
chr1	3938179	3939838	0.1
chr1	3939838	3941381	0.2
chr1	3941381	3942826	0.3
chr1	3942826	3944185	0.4
chr1	3944185	3945558	0.5
chr1	3945558	3946328	0.6
chr1	3946328	3946340	0.5
chr1	3946340	3946456	0.6
chr1	3946456	3947148	0.5
chr1	3947148	3947349	0.4
chr1	3947349	3947623	0.5
chr1	3947623	3947749	0.4
chr1	3947749	3947835	0.3
chr1	3947835	3947906	0.2
chr1	3947906	3947966	0.1
chr1	3948052	3948276	-0.1
chr1	3948276	3948650	-0.2
chr1	3948650	3949077	-0.3
chr1	3949077	3950873	-0.4
chr1	3950873	3953397	-0.3
chr1	3953397	3954304	-0.4
chr1	3954304	3955188	-0.5
chr1	3955188	3955894	-0.4
chr1	3955894	3956958	-0.5
chr1	3956958	3960634	-0.6
chr1	3960634	3961879	-0.5
chr1	3961879	3962884	-0.4
chr1	3962884	3963797	-0.3
chr1	3963797	3964662	-0.2
chr1	3964662	3965501	-0.1
chr1	3966337	3967230	0.1
chr1	3967230	3969923	0.2
chr1	3969923	3970807	0.3
chr1	3970807	3971661	0.4
chr1	3971661	3972565	0.5
chr1	3972565	3973642	0.6
chr1	3973642	3973991	0.5
chr1	3973991	3974264	0.4
chr1	3974264	3974502	0.3
chr1	3974502	3974738	0.2
chr1	3974738	3975003	0.1
chr1	3975379	3977542	-0.1
chr1	3979463	3979490	0.1
chr1	3979523	3979957	0.1
chr1	3979988	3980019	0.1
chr1	3980084	3980154	0.1
chr1	3988255	3992590	-0.1
chr1	3998835	3999237	-0.1
chr1	4003589	4008702	-0.1
chr1	4008883	4011443	-0.1
chr1	4011452	4011456	-0.1
chr1	4011676	4011707	-0.1
chr1	4011713	4011719	-0.1
chr1	4011778	4011795	-0.1
chr1	4011805	4014833	-0.1
chr1	4019420	4019453	-0.1
chr1	4019465	4021713	-0.1
chr1	4022447	4033524	0.1
chr1	4033524	4034110	0.2
chr1	4034110	4035207	0.1
chr1	4035207	4035457	0.2
chr1	4035457	4035789	0.1
chr1	4035789	4035799	0.2
chr1	4035799	4036374	0.1
chr1	4036374	4039639	0.2
chr1	4039639	4040300	0.1
chr1	4042642	4045959	-0.1
chr1	4054845	4059676	-0.1
chr1	4062933	4062943	0.1
chr1	4063440	4066159	0.1
chr1	4066173	4066176	0.1
chr1	4067758	4068229	0.1
chr1	4068229	4073509	0.2
chr1	4227265	4228543	0.2
chr1	4228543	4229108	0.3
chr1	4229108	4229286	0.2
chr1	4229286	4230021	0.3
chr1	4230021	4233132	0.2
chr1	4233132	4233301	0.3
chr1	4233301	4233581	0.2
chr1	4233581	4234990	0.1
chr1	4234990	4236073	0.2
chr1	4236073	4236480	0.1
chr1	4236480	4236647	0.2
chr1	4236647	4237033	0.1
chr1	4237033	4237394	0.2
chr1	4237394	4237414	0.1
chr1	4237414	4237498	0.2
chr1	4237498	4238065	0.1
chr1	4248456	4250529	0.1
chr1	4250839	4250927	0.1
chr1	4250986	4251052	0.1
chr1	4251564	4255375	-0.1
chr1	4258427	4258571	-0.1
chr1	4258717	4271417	-0.1
chr1	4277931	4287859	0.1
chr1	4287859	4288196	0.2
chr1	4288196	4288657	0.1
chr1	4292553	4293707	0.1
chr1	4307945	4312071	0.1
chr1	4312077	4312347	0.1
chr1	4313834	4315459	0.1
chr1	4315511	4315522	0.1
chr1	4315650	4316129	0.1
chr1	4317415	4325781	0.1
chr1	4327265	4328501	0.1
chr1	4329845	4341239	0.1
chr1	4345489	4345537	0.1
chr1	4345571	4346739	0.1
chr1	4346960	4347683	0.1
chr1	4354491	4356613	-0.1
chr1	4356613	4358526	-0.2
chr1	4358526	4358701	-0.1
chr1	4359137	4368798	0.1
chr1	4368798	4370382	0.2
chr1	4370382	4379265	0.3
chr1	4379265	4379286	0.2
chr1	4379286	4379423	0.3
chr1	4379423	4385468	0.2
chr1	4385468	4386132	0.1
chr1	4386132	4390034	0.2
chr1	4390034	4390063	0.1
chr1	4390063	4390106	0.2
chr1	4390106	4390489	0.1
chr1	4400663	4407831	0.1
chr1	4409752	4415409	0.1
chr1	4417854	4420254	0.1
chr1	4420485	4420565	0.1
chr1	4425717	4427833	0.1
chr1	4427845	4427890	0.1
chr1	4427984	4429581	0.1
chr1	4434650	4434658	0.1
chr1	4434976	4441001	0.1
chr1	4441305	4443994	0.1
chr1	4455411	4455574	-0.1
chr1	4455826	4457610	-0.1
chr1	4458841	4458984	-0.1
chr1	4462034	4463403	-0.1
chr1	4466224	4467265	-0.1
chr1	4468174	4468232	-0.1
chr1	4468514	4476557	-0.1
chr1	4477744	4485029	-0.1
chr1	4486202	4487059	0.1
chr1	4489090	4489172	0.1
chr1	4489216	4493195	0.1
chr1	4493195	4493359	0.2
chr1	4493359	4493570	0.1
chr1	4493570	4493708	0.2
chr1	4493708	4498821	0.1
chr1	4498821	4500858	0.2
chr1	4500858	4505289	0.1
chr1	4506962	4509322	-0.1
chr1	4513676	4513679	-0.1
chr1	4513703	4513733	-0.1
chr1	4513741	4513772	-0.1
chr1	4513830	4513879	-0.1
chr1	4521833	4523442	0.1
chr1	4523442	4523462	0.2
chr1	4523462	4523521	0.1
chr1	4523521	4525571	0.2
chr1	4525571	4525958	0.1
chr1	4525958	4526140	0.2
chr1	4526140	4526487	0.1
chr1	4526487	4526541	0.2
chr1	4526541	4534368	0.1
chr1	4537440	4550206	-0.1
chr1	4550281	4551522	-0.1
chr1	4551666	4552038	-0.1
chr1	4552847	4553002	-0.1
chr1	4560281	4561994	0.1
chr1	4561994	4569642	0.2
chr1	4569642	4576175	0.1
chr1	4576175	4581048	0.2
chr1	4581048	4585686	0.1
chr1	4585686	4586040	0.2
chr1	4586040	4586749	0.1
chr1	4586749	4586890	0.2
chr1	4586890	4594447	0.1
chr1	4594447	4594941	0.2
chr1	4594941	4595317	0.1
chr1	4595317	4595585	0.2
chr1	4595585	4601504	0.1
chr1	4612576	4613270	0.1
chr1	4613415	4613646	0.1
chr1	4615660	4632361	-0.1
chr1	4632361	4636038	-0.2
chr1	4636038	4639790	-0.1
chr1	4639790	4640074	-0.2
chr1	4640074	4643268	-0.1
chr1	4644964	4654425	0.1
chr1	4654474	4655586	0.1
chr1	4658020	4660045	0.1
chr1	4660045	4663162	0.2
chr1	4663162	4663819	0.1
chr1	4665578	4667931	0.1
chr1	4668070	4668150	0.1
chr1	4670780	4670972	0.1
chr1	4670985	4671042	0.1
chr1	4671109	4671782	0.1
chr1	4671965	4678069	0.1
chr1	4681508	4690818	0.1
chr1	4690818	4691233	0.2
chr1	4691233	4691723	0.3
chr1	4691723	4692221	0.4
chr1	4692221	4692787	0.3
chr1	4692787	4692830	0.2
chr1	4692830	4693484	0.3
chr1	4693484	4693722	0.4
chr1	4693722	4693899	0.5
chr1	4693899	4694085	0.6
chr1	4694085	4694508	0.7
chr1	4694508	4695242	0.8
chr1	4695242	4695568	0.7
chr1	4695568	4701234	0.6
chr1	4701234	4709201	0.5
chr1	4709201	4709244	0.6
chr1	4709244	4709254	0.5
chr1	4709254	4709949	0.6
chr1	4709949	4711338	0.5
chr1	4711338	4714156	0.6
chr1	4714156	4714714	0.5
chr1	4714714	4715356	0.4
chr1	4715356	4715582	0.5
chr1	4715582	4716654	0.6
chr1	4716654	4716927	0.5
chr1	4716927	4717167	0.4
chr1	4717167	4718466	0.3
chr1	4718466	4718964	0.4
chr1	4718964	4719452	0.3
chr1	4719452	4719745	0.2
chr1	4719745	4723412	0.1
chr1	4723412	4724481	0.2
chr1	4724481	4724592	0.1
chr1	4724592	4724664	0.2
chr1	4724664	4724686	0.1
chr1	4724686	4724740	0.2
chr1	4724740	4725939	0.1
chr1	4725939	4726695	0.2
chr1	4726695	4726704	0.1
chr1	4726704	4726713	0.2
chr1	4726713	4727594	0.1
chr1	4727594	4736327	0.2
chr1	4736327	4738216	0.1
chr1	4738801	4738828	0.1
chr1	4738880	4742789	0.1
chr1	4744856	4745060	0.1
chr1	4745092	4745246	0.1
chr1	4745277	4745443	0.1
chr1	4748776	4748799	-0.1
chr1	4748821	4750964	-0.1
chr1	4751344	4751606	0.1
chr1	4751606	4751748	0.2
chr1	4751748	4752091	0.3
chr1	4752091	4768213	0.4
chr1	4768213	4769355	0.5
chr1	4769355	4771622	0.6
chr1	4771622	4771836	0.5
chr1	4771836	4772034	0.4
chr1	4772034	4772240	0.3
chr1	4772240	4772544	0.2
chr1	4772544	4773138	0.1
chr1	4774740	4776514	0.1
chr1	4794357	4794999	0.1
chr1	4795440	4795465	0.1
chr1	4795489	4803210	0.1
chr1	4803210	4811602	0.2
chr1	4811602	4811787	0.1
chr1	4811787	4813374	0.2
chr1	4813374	4815033	0.1
chr1	4815033	4815520	0.2
chr1	4815520	4825983	0.1
chr1	4826030	4826056	0.1
chr1	4829568	4829667	0.1
chr1	4830027	4834870	0.1
chr1	4836623	4845883	0.1
chr1	4845883	4850785	0.2
chr1	4850785	4856101	0.3
chr1	4856101	4856442	0.4
chr1	4856442	4856564	0.3
chr1	4856564	4856759	0.2
chr1	4856759	4857308	0.1
chr1	4864543	4865321	0.1
chr1	4870941	4875830	0.1
chr1	4876119	4876146	0.1
chr1	4876179	4876209	0.1
chr1	4876246	4888250	0.1
chr1	4888250	4888742	0.2
chr1	4888742	4888806	0.1
chr1	4888806	4888827	0.2
chr1	4888827	4889075	0.1
chr1	4889075	4889160	0.2
chr1	4889160	4889173	0.1
chr1	4889173	4891043	0.2
chr1	4891043	4891846	0.1
chr1	4891846	4892064	0.2
chr1	4892064	4892630	0.1
chr1	4892630	4894696	0.2
chr1	4894696	4896490	0.1
chr1	4896523	4896564	0.1
chr1	4896650	4896768	0.1
chr1	4902250	4904404	-0.1
chr1	4905198	4912661	0.1
chr1	4912661	4913008	0.2
chr1	4913008	4915544	0.1
chr1	4915544	4915651	0.2
chr1	4915651	4916518	0.1
chr1	4916518	4919098	0.2
chr1	4919098	4919099	0.1
chr1	4919099	4919103	0.2
chr1	4919103	4926740	0.1
chr1	4926989	4928449	0.1
chr1	4930089	4933231	-0.1
chr1	4933554	4933578	-0.1
chr1	4933602	4934067	-0.1
chr1	4935308	4940162	-0.1
chr1	4940543	4940677	-0.1
chr1	4945305	4948179	0.1
chr1	4948225	4948266	0.1
chr1	4948294	4949999	0.1
chr1	4949999	4953078	0.2
chr1	4953078	4953729	0.1
chr1	4953729	4954715	0.2
chr1	4954715	4955337	0.1
chr1	4955337	4960058	0.2
chr1	4960058	4965179	0.1
chr1	4973667	4976499	-0.1
chr1	4976564	4981920	-0.1
chr1	4981979	4982595	-0.1
chr1	4982636	4982662	-0.1
chr1	4983161	4983254	-0.1
chr1	4983530	5005011	-0.1
chr1	5005215	5005986	0.1
chr1	5005986	5014663	0.2
chr1	5014663	5019078	0.1
chr1	5019078	5020154	0.2
chr1	5020154	5021203	0.1
chr1	5021203	5021685	0.2
chr1	5021685	5021822	0.1
chr1	5021822	5021971	0.2
chr1	5021971	5021977	0.1
chr1	5021977	5025209	0.2
chr1	5025209	5026054	0.1
chr1	5026060	5026513	0.1
chr1	5026513	5036091	0.2
chr1	5036091	5036218	0.3
chr1	5036218	5036242	0.2
chr1	5036242	5046483	0.3
chr1	5046483	5047223	0.2
chr1	5047223	5048063	0.1
chr1	5049321	5049558	-0.1
chr1	5055555	5056775	-0.1
chr1	5064368	5064404	-0.1
chr1	5064448	5064472	-0.1
chr1	5065970	5068055	-0.1
chr1	5074380	5074502	0.1
chr1	5074600	5076843	0.1
chr1	5077636	5077701	0.1
chr1	5077769	5077800	0.1
chr1	5078035	5078049	0.1
chr1	5078080	5084294	0.1
chr1	5084294	5084487	0.2
chr1	5084487	5084983	0.1
chr1	5085253	5085712	0.1
chr1	5085712	5086448	0.2
chr1	5086448	5089776	0.3
chr1	5089776	5090467	0.2
chr1	5090467	5090475	0.3
chr1	5090475	5090523	0.2
chr1	5090523	5090555	0.3
chr1	5090555	5090558	0.2
chr1	5090558	5090679	0.3
chr1	5090679	5090686	0.2
chr1	5090686	5090688	0.3
chr1	5090688	5090691	0.2
chr1	5090691	5090996	0.3
chr1	5090996	5091919	0.2
chr1	5238054	5239447	-0.1
chr1	5239503	5239525	-0.1
chr1	5258120	5258649	0.1
chr1	5258654	5258678	0.1
chr1	5259487	5264882	0.1
chr1	5268229	5273811	0.1
chr1	5275895	5276901	-0.1
chr1	5276944	5278566	-0.1
chr1	5281206	5281463	-0.1
chr1	5281740	5284174	-0.1
chr1	5284480	5286779	0.1
chr1	5286779	5286791	0.2
chr1	5286791	5286815	0.1
chr1	5286815	5286961	0.2
chr1	5286961	5287137	0.1
chr1	5287137	5293654	0.2
chr1	5293654	5295488	0.1
chr1	5295488	5303495	0.2
chr1	5303495	5303570	0.3
chr1	5303570	5304359	0.2
chr1	5304359	5304467	0.1
chr1	5306107	5306169	0.1
chr1	5307320	5307669	0.1
chr1	5307669	5307805	0.2
chr1	5307805	5308184	0.3
chr1	5308184	5308217	0.4
chr1	5308217	5308261	0.3
chr1	5308261	5308389	0.4
chr1	5308389	5308862	0.3
chr1	5308862	5308912	0.4
chr1	5308912	5308919	0.3
chr1	5308919	5309011	0.4
chr1	5309011	5309035	0.3
chr1	5309035	5309070	0.4
chr1	5309070	5313958	0.3
chr1	5313958	5314079	0.4
chr1	5314079	5314118	0.3
chr1	5314118	5314199	0.4
chr1	5314199	5314210	0.3
chr1	5314210	5314277	0.4
chr1	5314277	5314389	0.3
chr1	5314389	5314837	0.4
chr1	5314837	5314855	0.3
chr1	5314855	5315045	0.4
chr1	5315045	5315334	0.3
chr1	5315334	5315744	0.4
chr1	5315744	5327698	0.3
chr1	5327698	5327904	0.2
chr1	5327904	5328138	0.1
chr1	5328602	5328823	0.1
chr1	5328823	5329401	0.2
chr1	5329401	5329436	0.1
chr1	5329436	5329442	0.2
chr1	5329442	5330278	0.1
chr1	5330714	5330734	0.1
chr1	5330818	5331587	0.1
chr1	5348847	5349839	-0.1
chr1	5356725	5356738	-0.1
chr1	5356749	5368073	-0.1
chr1	5368165	5369025	-0.1
chr1	5373329	5374820	-0.1
chr1	5385240	5385325	-0.1
chr1	5385341	5394508	-0.1
chr1	5394696	5402528	-0.1
chr1	5405496	5406834	0.1
chr1	5407183	5407550	0.1
chr1	5407589	5408939	0.1
chr1	5416805	5416956	-0.1
chr1	5417296	5417625	-0.1
chr1	5417735	5423842	-0.1
chr1	5423842	5424168	-0.2
chr1	5424168	5425497	-0.1
chr1	5425497	5426944	-0.2
chr1	5426944	5426963	-0.1
chr1	5426963	5431692	-0.2
chr1	5431692	5431753	-0.1
chr1	5431753	5434838	-0.2
chr1	5434838	5434912	-0.1
chr1	5434912	5435350	-0.2
chr1	5435350	5435793	-0.1
chr1	5435793	5436176	-0.2
chr1	5436176	5436597	-0.1
chr1	5436597	5436859	-0.2
chr1	5436859	5437627	-0.1
chr1	5438507	5439190	0.1
chr1	5439716	5441031	-0.1
chr1	5441031	5442646	-0.2
chr1	5442646	5445984	-0.1
chr1	5448256	5450206	-0.1
chr1	5450915	5452828	-0.1
chr1	5453668	5454037	0.1
chr1	5454100	5455549	0.1
chr1	5482826	5483082	0.3
chr1	5483082	5483129	0.4
chr1	5483129	5483338	0.3
chr1	5483338	5483420	0.2
chr1	5483420	5483509	0.1
chr1	5484143	5488575	0.1
chr1	5488695	5488760	0.1
chr1	5489183	5489205	0.1
chr1	5489379	5489388	0.1
chr1	5489423	5489425	0.1
chr1	5489459	5491255	0.1
chr1	5491321	5491570	0.1
chr1	5491594	5491605	0.1
chr1	5495677	5495850	-0.1
chr1	5497334	5498144	-0.1
chr1	5498338	5498490	-0.1
chr1	5498965	5502857	-0.1
chr1	5502881	5502905	-0.1
chr1	5505057	5506390	-0.1
chr1	5506430	5506438	-0.1
chr1	5509445	5514601	0.1
chr1	5514731	5515811	0.1
chr1	5517342	5517722	-0.1
chr1	5522041	5525110	0.1
chr1	5525110	5540772	0.2
chr1	5540772	5542123	0.1
chr1	5542597	5550655	-0.1
chr1	5550655	5552451	-0.2
chr1	5552451	5554302	-0.1
chr1	5554302	5554441	-0.2
chr1	5554441	5554753	-0.1
chr1	5554753	5557070	-0.2
chr1	5557070	5558771	-0.1
chr1	5558771	5562117	-0.2
chr1	5562117	5574063	-0.1
chr1	5575110	5581593	0.1
chr1	5581593	5582066	0.2
chr1	5582066	5582839	0.1
chr1	5582839	5585321	0.2
chr1	5585321	5585331	0.1
chr1	5585331	5585390	0.2
chr1	5585390	5586570	0.1
chr1	5587856	5587883	0.1
chr1	5587900	5587907	0.1
chr1	5587935	5587942	0.1
chr1	5591494	5611939	-0.1
chr1	5615075	5620602	-0.1
chr1	5621282	5631151	-0.1
chr1	5636092	5636513	0.1
chr1	5636513	5640069	0.2
chr1	5640069	5640102	0.3
chr1	5640102	5640134	0.2
chr1	5640134	5640820	0.3
chr1	5640820	5646445	0.2
chr1	5646445	5647154	0.3
chr1	5647154	5653322	0.2
chr1	5653322	5653356	0.3
chr1	5653356	5653374	0.2
chr1	5653374	5653625	0.3
chr1	5653625	5657632	0.2
chr1	5657632	5660122	0.1
chr1	5665446	5665565	-0.1
chr1	5666317	5667828	-0.1
chr1	5671656	5674205	-0.1
chr1	5674359	5675078	-0.1
chr1	5675443	5675846	-0.1
chr1	5675960	5676803	-0.1
chr1	5678319	5679043	0.1
chr1	5686287	5687020	0.1
chr1	5687037	5696823	0.1
chr1	5696847	5696858	0.1
chr1	5696874	5697060	0.1
chr1	5697104	5697111	0.1
chr1	5697141	5697305	0.1
chr1	5698111	5698962	0.1
chr1	5698985	5699011	0.1
chr1	5699090	5699135	0.1
chr1	5699193	5699394	0.1
chr1	5706675	5706753	0.1
chr1	5706799	5706832	0.1
chr1	5706902	5707114	0.1
chr1	5711360	5712943	-0.1
chr1	5712943	5713498	-0.2
chr1	5713498	5723501	-0.1
chr1	5724183	5727600	-0.1
chr1	5730974	5734706	0.1
chr1	5735182	5735194	0.1
chr1	5735913	5738069	0.1
chr1	5738107	5743733	0.1
chr1	5757952	5758397	0.1
chr1	5758430	5764172	0.1
chr1	5764172	5777939	0.2
chr1	5777939	5785247	0.1
chr1	5785372	5785378	0.1
chr1	5785391	5785428	0.1
chr1	5785449	5785777	0.1
chr1	5785814	5785847	0.1
chr1	5793755	5793770	-0.1
chr1	5793803	5794203	-0.1
chr1	5799287	5800399	0.1
chr1	5801235	5801334	0.1
chr1	5803390	5803501	0.1
chr1	5803556	5803573	0.1
chr1	5803806	5804336	0.1
chr1	5806152	5811121	0.1
chr1	5811121	5811127	0.2
chr1	5811127	5811137	0.1
chr1	5811137	5811365	0.2
chr1	5811365	5818620	0.3
chr1	5818620	5819117	0.4
chr1	5819117	5820399	0.3
chr1	5820399	5820571	0.4
chr1	5820571	5820646	0.3
chr1	5820646	5820718	0.4
chr1	5820718	5820733	0.3
chr1	5820733	5820754	0.4
chr1	5820754	5824722	0.3
chr1	5824722	5831287	0.4
chr1	5831287	5831371	0.3
chr1	5831371	5831462	0.2
chr1	5831462	5831556	0.1
chr1	5831825	5837635	-0.1
chr1	5837664	5837684	-0.1
chr1	5837741	5837875	-0.1
chr1	5838392	5838479	-0.1
chr1	5839492	5839582	-0.1
chr1	5839595	5839641	-0.1
chr1	5840038	5840252	-0.1
chr1	5842931	5846593	0.1
chr1	5846614	5846635	0.1
chr1	5851319	5851837	0.1
chr1	5851943	5851951	0.1
chr1	5852017	5852111	0.1
chr1	5852377	5852494	0.1
chr1	5852501	5852552	0.1
chr1	5859115	5859119	-0.1
chr1	5859154	5859478	-0.1
chr1	5859629	5860497	-0.1
chr1	5861725	5866925	-0.1
chr1	5875195	5875598	0.1
chr1	5875615	5877478	0.1
chr1	5878041	5879163	0.1
chr1	5884092	5884142	-0.1
chr1	5886736	5888183	-0.1
chr1	5889424	5892592	-0.1
chr1	5897224	5901440	0.1
chr1	5901440	5901713	0.2
chr1	5901713	5901787	0.1
chr1	5901787	5901936	0.2
chr1	5901936	5901953	0.1
chr1	5901953	5901969	0.2
chr1	5901969	5907480	0.1
chr1	5907480	5908096	0.2
chr1	5908096	5910717	0.1
chr1	5910830	5910891	0.1
chr1	5910920	5910979	0.1
chr1	5912262	5912602	0.1
chr1	5912878	5914178	0.1
chr1	5914222	5914245	0.1
chr1	5914310	5914628	0.1
chr1	5932485	5936634	-0.1
chr1	5942408	5957068	0.1
chr1	5957106	5957179	0.1
chr1	5957209	5957266	0.1
chr1	5964101	5970052	-0.1
chr1	5970052	5971003	-0.2
chr1	5971003	5971244	-0.1
chr1	5971244	5971448	-0.2
chr1	5971448	5971840	-0.1
chr1	5971840	5971859	-0.2
chr1	5971859	5971891	-0.1
chr1	5971891	5971969	-0.2
chr1	5971969	5989785	-0.1
chr1	5991261	5991578	-0.1
chr1	5991990	5992029	-0.1
chr1	5992044	5992167	-0.1
chr1	5992255	5995108	-0.1
chr1	5995262	5995730	0.1
chr1	5995989	5996162	0.1
chr1	6002446	6003095	0.1
chr1	6003115	6003882	0.1
chr1	6004458	6004709	0.1
chr1	6004978	6009206	0.1
chr1	6009228	6009286	0.1
chr1	6009319	6009342	0.1
chr1	6009368	6015202	0.1
chr1	6020059	6020131	-0.1
chr1	6020154	6020163	-0.1
chr1	6020299	6020369	-0.1
chr1	6020399	6020405	-0.1
chr1	6020436	6020457	-0.1
chr1	6020507	6024810	-0.1
chr1	6024973	6028652	-0.1
chr1	6030521	6030803	0.1
chr1	6030803	6030993	0.2
chr1	6030993	6031137	0.3
chr1	6031137	6031241	0.4
chr1	6031241	6031334	0.5
chr1	6031334	6031424	0.6
chr1	6031424	6031530	0.7
chr1	6031530	6031829	0.8
chr1	6031829	6031967	0.9
chr1	6031967	6032169	0.8
chr1	6032169	6033669	0.9
chr1	6033669	6052333	0.8
chr1	6052333	6052919	0.7
chr1	6052919	6053098	0.6
chr1	6053098	6053300	0.5
chr1	6053300	6053438	0.4
chr1	6053438	6053686	0.3
chr1	6053686	6054762	0.2
chr1	6054762	6054863	0.3
chr1	6054863	6055297	0.2
chr1	6055297	6055300	0.3
chr1	6055300	6055305	0.2
chr1	6055305	6055674	0.3
chr1	6055674	6056599	0.2
chr1	6056599	6065490	0.1
chr1	6066264	6066385	0.1
chr1	6066385	6066541	0.2
chr1	6066541	6066828	0.3
chr1	6066828	6067920	0.4
chr1	6067920	6068715	0.5
chr1	6068715	6078737	0.4
chr1	6078737	6085425	0.3
chr1	6085425	6086312	0.4
chr1	6086312	6086613	0.5
chr1	6086613	6086660	0.4
chr1	6086660	6086662	0.5
chr1	6086662	6087518	0.4
chr1	6087518	6087870	0.3
[truncated: 851,942 more rows]
