# Supplementary material for: Long-read single-molecule maps of the functional methylome
Source: Genome Res. 2019 Apr;29(4):646–56. doi: 10.1101/gr.240739.118 (PMC6442387; doi:10.1101/gr.240739.118)
Supplement: Supplemental Material [file supp_gr.240739.118_Supplemental_File_3.txt]

#bin	chrom	chromStart	chromEnd	ix	n	size	type	bridge
0	chr1	124535434	142535434	1271	N	18000000	heterochromatin	no
23	chr1	121535434	124535434	1270	N	3000000	centromere	no
76	chr1	3845268	3995268	47	N	150000	contig	no
85	chr1	13219912	13319912	154	N	100000	contig	no
89	chr1	17125658	17175658	196	N	50000	clone	yes
101	chr1	29878082	30028082	337	N	150000	contig	no
188	chr1	120697156	120747156	1263	N	50000	clone	yes
188	chr1	120936695	121086695	1265	N	150000	contig	no
188	chr1	121485434	121535434	1269	N	50000	clone	no
209	chr1	142731022	142781022	1273	N	50000	clone	yes
209	chr1	142967761	143117761	1275	N	150000	contig	no
210	chr1	143771002	143871002	1281	N	100000	contig	no
210	chr1	144401744	144451744	1289	N	50000	clone	yes
212	chr1	146253299	146303299	1312	N	50000	clone	yes
214	chr1	148026038	148176038	1328	N	150000	contig	no
214	chr1	148361358	148511358	1331	N	150000	contig	no
269	chr1	205922707	206072707	1875	N	150000	contig	no
269	chr1	206332221	206482221	1878	N	150000	contig	no
310	chr1	248908210	249058210	2293	N	150000	contig	no
585	chr1	0	10000	1	N	10000	telomere	no
586	chr1	177417	227417	4	N	50000	clone	yes
587	chr1	267719	317719	6	N	50000	contig	no
588	chr1	471368	521368	8	N	50000	contig	no
605	chr1	2634220	2684220	32	N	50000	clone	yes
684	chr1	13052998	13102998	151	N	50000	clone	yes
688	chr1	13557162	13607162	157	N	50000	clone	yes
1377	chr1	103863906	103913906	1088	N	50000	clone	yes
1678	chr1	143292816	143342816	1277	N	50000	clone	yes
1680	chr1	143544525	143644525	1279	N	100000	contig	no
1684	chr1	144095783	144145783	1285	N	50000	contig	no
1685	chr1	144224481	144274481	1287	N	50000	contig	no
1688	chr1	144622413	144672413	1291	N	50000	contig	no
1689	chr1	144710724	144810724	1293	N	100000	clone	yes
1697	chr1	145833118	145883118	1307	N	50000	clone	yes
1700	chr1	146164650	146214650	1310	N	50000	clone	yes
1719	chr1	148684147	148734147	1333	N	50000	clone	yes
1721	chr1	148954460	149004460	1337	N	50000	clone	yes
1725	chr1	149459645	149509645	1342	N	50000	clone	yes
2292	chr1	223747846	223797846	2038	N	50000	clone	yes
2379	chr1	235192211	235242211	2159	N	50000	clone	yes
2486	chr1	249240621	249250621	2302	N	10000	telomere	no
19	chr2	90545103	91545103	762	N	1000000	heterochromatin	no
20	chr2	92326171	95326171	770	N	3000000	centromere	no
76	chr2	3529312	3579312	38	N	50000	contig	no
77	chr2	5018788	5118788	52	N	100000	contig	no
156	chr2	87668206	87718206	739	N	50000	clone	yes
158	chr2	89630436	89830436	755	N	200000	contig	no
178	chr2	110109337	110251337	893	N	142000	contig	no
304	chr2	243102476	243152476	2025	N	50000	clone	yes
585	chr2	0	10000	1	N	10000	telomere	no
709	chr2	16279724	16329724	149	N	50000	contig	no
746	chr2	21153113	21178113	192	N	25000	contig	no
1274	chr2	90321525	90371525	760	N	50000	clone	yes
1283	chr2	91545103	91595103	763	N	50000	clone	no
1727	chr2	149690582	149790582	1221	N	100000	contig	no
2370	chr2	234003741	234053741	1942	N	50000	contig	no
2414	chr2	239801978	239831978	1992	N	30000	contig	no
2422	chr2	240784132	240809132	2001	N	25000	contig	no
2440	chr2	243189373	243199373	2027	N	10000	telomere	no
2	chr3	90504854	93504854	784	N	3000000	centromere	no
136	chr3	66170270	66270270	565	N	100000	contig	no
585	chr3	0	10000	1	N	10000	telomere	no
585	chr3	10000	60000	2	N	50000	clone	no
2065	chr3	194041961	194047251	1693	N	5290	contig	no
2095	chr3	197962430	198012430	1732	N	50000	contig	no
2095	chr3	198012430	198022430	1733	N	10000	telomere	no
1	chr4	49660117	52660117	447	N	3000000	centromere	no
16	chr4	59739333	59789333	510	N	50000	contig	no
74	chr4	1423146	1478646	15	N	55500	contig	no
81	chr4	9274642	9324642	88	N	50000	clone	yes
120	chr4	49338941	49488941	445	N	150000	contig	no
255	chr4	191044276	191144276	1657	N	100000	clone	no
585	chr4	0	10000	1	N	10000	telomere	no
652	chr4	8799203	8818203	83	N	19000	contig	no
827	chr4	31820917	31837417	283	N	16500	contig	no
835	chr4	32834638	32840638	294	N	6000	contig	no
892	chr4	40296396	40297096	365	N	700	contig	no
1160	chr4	75427379	75452279	651	N	24900	contig	no
2043	chr4	191144276	191154276	1658	N	10000	telomere	no
14	chr5	46405641	49405641	452	N	3000000	centromere	no
89	chr5	17530657	17580657	171	N	50000	clone	yes
205	chr5	138787073	138837073	1350	N	50000	contig	no
585	chr5	0	10000	1	N	10000	telomere	no
1284	chr5	91636128	91686128	873	N	50000	contig	no
1768	chr5	155138727	155188727	1514	N	50000	contig	no
1965	chr5	180905260	180915260	1775	N	10000	telomere	no
585	chr6	0	10000	1	N	10000	telomere	no
585	chr6	10000	60000	2	N	50000	contig	no
1028	chr6	58087659	58137659	620	N	50000	clone	yes
1033	chr6	58780166	58830166	627	N	50000	clone	no
16	chr6	58830166	61830166	628	N	3000000	centromere	no
16	chr6	61830166	61880166	629	N	50000	clone	no
1059	chr6	62128589	62178589	633	N	50000	clone	yes
164	chr6	95680543	95830543	992	N	150000	contig	no
1787	chr6	157559467	157609467	1652	N	50000	clone	yes
223	chr6	157641300	157691300	1654	N	50000	clone	yes
233	chr6	167942073	168042073	1761	N	100000	clone	yes
1884	chr6	170279972	170329972	1787	N	50000	clone	yes
1890	chr6	171055067	171105067	1797	N	50000	contig	no
1890	chr6	171105067	171115067	1798	N	10000	telomere	no
1	chr7	58054331	61054331	564	N	3000000	centromere	no
73	chr7	232484	282484	5	N	50000	clone	yes
131	chr7	61310513	61360513	569	N	50000	heterochromatin	no
131	chr7	61460465	61510465	571	N	50000	clone	yes
208	chr7	142048195	142098195	1397	N	50000	clone	yes
209	chr7	143347897	143397897	1409	N	50000	clone	yes
220	chr7	154270634	154370634	1517	N	100000	contig	no
585	chr7	0	10000	1	N	10000	telomere	no
969	chr7	50370631	50410631	488	N	40000	contig	no
1055	chr7	61677020	61727020	573	N	50000	clone	yes
1057	chr7	61917157	61967157	575	N	50000	heterochromatin	no
1155	chr7	74715724	74765724	693	N	50000	clone	yes
1352	chr7	100556043	100606043	952	N	50000	clone	yes
1578	chr7	130154523	130254523	1278	N	100000	clone	yes
1648	chr7	139379377	139404377	1368	N	25000	contig	no
1670	chr7	142276197	142326197	1399	N	50000	clone	yes
1799	chr7	159128663	159138663	1563	N	10000	telomere	no
14	chr8	43838887	46838887	376	N	3000000	centromere	no
155	chr8	86576451	86726451	716	N	150000	contig	no
211	chr8	145332588	145432588	1209	N	100000	contig	no
585	chr8	0	10000	1	N	10000	telomere	no
642	chr8	7474649	7524649	66	N	50000	contig	no
677	chr8	12091854	12141854	105	N	50000	contig	no
952	chr8	48130499	48135599	389	N	5100	contig	no
1674	chr8	142766515	142816515	1177	N	50000	clone	yes
1701	chr8	146304022	146354022	1216	N	50000	contig	no
1701	chr8	146354022	146364022	1217	N	10000	telomere	no
585	chr9	0	10000	1	N	10000	telomere	no
887	chr9	39663686	39713686	343	N	50000	clone	yes
111	chr9	39974796	40024796	346	N	50000	contig	no
111	chr9	40233029	40283029	348	N	50000	clone	yes
893	chr9	40425834	40475834	350	N	50000	contig	no
897	chr9	40940341	40990341	354	N	50000	contig	no
112	chr9	41143214	41193214	357	N	50000	clone	yes
900	chr9	41365793	41415793	359	N	50000	contig	no
910	chr9	42613955	42663955	370	N	50000	contig	no
114	chr9	43213698	43313698	375	N	100000	contig	no
920	chr9	43946569	43996569	381	N	50000	clone	yes
115	chr9	44676646	44726646	386	N	50000	clone	yes
115	chr9	44908293	44958293	388	N	50000	clone	yes
930	chr9	45250203	45350203	391	N	100000	contig	no
934	chr9	45815521	45865521	397	N	50000	contig	no
937	chr9	46216430	46266430	400	N	50000	clone	yes
117	chr9	46461039	46561039	403	N	100000	contig	no
944	chr9	47060133	47160133	408	N	100000	contig	no
946	chr9	47317679	47367679	410	N	50000	clone	no
1	chr9	47367679	50367679	411	N	3000000	centromere	no
1	chr9	50367679	65367679	412	N	15000000	heterochromatin	no
135	chr9	65367679	65467679	413	N	100000	contig	no
135	chr9	65918360	65968360	418	N	50000	contig	no
1090	chr9	66192215	66242215	421	N	50000	clone	yes
136	chr9	66404656	66454656	423	N	50000	clone	yes
1093	chr9	66614195	66664195	425	N	50000	clone	yes
1095	chr9	66863343	66913343	428	N	50000	clone	yes
0	chr9	67107834	67207834	430	N	100000	contig	no
137	chr9	67366296	67516296	432	N	150000	contig	no
137	chr9	67987998	68137998	437	N	150000	contig	no
138	chr9	68514181	68664181	441	N	150000	contig	no
138	chr9	68838946	68988946	443	N	150000	contig	no
1113	chr9	69278385	69328385	446	N	50000	clone	yes
1119	chr9	70010542	70060542	452	N	50000	clone	yes
17	chr9	70218729	70318729	454	N	100000	contig	no
140	chr9	70506535	70556535	456	N	50000	contig	no
140	chr9	70735468	70835468	458	N	100000	contig	no
161	chr9	92343416	92443416	641	N	100000	clone	yes
161	chr9	92528796	92678796	643	N	150000	clone	yes
24	chr9	133073060	133223060	982	N	150000	contig	no
1630	chr9	137041193	137091193	1020	N	50000	contig	no
205	chr9	139166997	139216997	1040	N	50000	contig	no
207	chr9	141153431	141203431	1057	N	50000	contig	no
1662	chr9	141203431	141213431	1058	N	10000	telomere	no
585	chrX	0	10000	1	N	10000	telomere	no
585	chrX	10000	60000	2	N	50000	contig	no
73	chrX	94821	144821	4	N	50000	contig	no
73	chrX	231384	281384	8	N	50000	contig	no
9	chrX	1047557	1097557	16	N	50000	contig	no
74	chrX	1134113	1184113	18	N	50000	contig	no
74	chrX	1264234	1314234	21	N	50000	contig	no
9	chrX	2068238	2118238	31	N	50000	contig	no
643	chrX	7623882	7673882	82	N	50000	clone	yes
83	chrX	10738674	10788674	111	N	50000	clone	yes
868	chrX	37098256	37148256	355	N	50000	contig	no
14	chrX	49242997	49292997	484	N	50000	contig	no
966	chrX	49974173	50024173	494	N	50000	contig	no
15	chrX	52395914	52445914	518	N	50000	contig	no
128	chrX	58582012	58632012	582	N	50000	clone	no
1	chrX	58632012	61632012	583	N	3000000	centromere	no
1055	chrX	61632012	61682012	584	N	50000	clone	no
146	chrX	76653692	76703692	724	N	50000	contig	no
1451	chrX	113517668	113567668	1183	N	50000	contig	no
1467	chrX	115682290	115732290	1214	N	50000	contig	no
187	chrX	120013235	120063235	1268	N	50000	clone	yes
209	chrX	143507324	143557324	1536	N	50000	contig	no
1721	chrX	148906424	148956424	1591	N	50000	clone	yes
1722	chrX	149032062	149082062	1594	N	50000	contig	no
218	chrX	152277099	152327099	1624	N	50000	clone	yes
1769	chrX	155260560	155270560	1668	N	10000	telomere	no
585	chrY	0	10000	1	N	10000	telomere	no
585	chrY	44821	94821	3	N	50000	contig	no
586	chrY	181384	231384	7	N	50000	contig	no
592	chrY	997557	1047557	15	N	50000	contig	no
593	chrY	1084113	1134113	17	N	50000	contig	no
594	chrY	1214234	1264234	20	N	50000	contig	no
600	chrY	2018238	2068238	30	N	50000	contig	no
653	chrY	8914955	8964955	92	N	50000	contig	no
655	chrY	9241322	9291322	97	N	50000	contig	no
10	chrY	10104553	13104553	105	N	3000000	centromere	no
685	chrY	13143954	13193954	107	N	50000	contig	no
86	chrY	13748578	13798578	112	N	50000	contig	no
92	chrY	20143885	20193885	169	N	50000	clone	yes
94	chrY	22369679	22419679	190	N	50000	clone	yes
767	chrY	23901428	23951428	204	N	50000	contig	no
1	chrY	28819361	58819361	249	N	30000000	heterochromatin	no
1034	chrY	58917656	58967656	251	N	50000	contig	no
1037	chrY	59363566	59373566	255	N	10000	telomere	no
1	chr10	39254935	42254935	341	N	3000000	centromere	no
110	chr10	39154935	39254935	340	N	100000	contig	no
113	chr10	42254935	42354935	342	N	100000	contig	no
118	chr10	47429169	47529169	387	N	100000	contig	no
118	chr10	47792476	47892476	390	N	100000	contig	no
118	chr10	48055707	48105707	392	N	50000	contig	no
119	chr10	49095536	49195536	403	N	100000	contig	no
195	chr10	128616069	128766069	1088	N	150000	contig	no
200	chr10	133381404	133431404	1129	N	50000	clone	yes
200	chr10	133677527	133727527	1135	N	50000	clone	yes
202	chr10	135524747	135534747	1156	N	10000	telomere	no
585	chr10	0	10000	1	N	10000	telomere	no
585	chr10	10000	60000	2	N	50000	contig	no
722	chr10	17974675	18024675	161	N	50000	clone	yes
881	chr10	38818835	38868835	337	N	50000	clone	yes
909	chr10	42546687	42596687	344	N	50000	clone	yes
939	chr10	46426964	46476964	375	N	50000	contig	no
975	chr10	51137410	51187410	419	N	50000	clone	yes
977	chr10	51398845	51448845	421	N	50000	clone	yes
1545	chr10	125869472	125919472	1061	N	50000	clone	yes
15	chr11	51644205	54644205	447	N	3000000	centromere	no
74	chr11	1162759	1212759	14	N	50000	clone	yes
121	chr11	50833853	51040853	440	N	207000	heterochromatin	no
122	chr11	51594205	51644205	446	N	50000	clone	no
125	chr11	54644205	54694205	448	N	50000	clone	no
139	chr11	69724695	69774695	583	N	50000	clone	yes
164	chr11	96287584	96437584	808	N	150000	contig	no
201	chr11	134996516	135006516	1135	N	10000	telomere	no
585	chr11	0	10000	1	N	10000	telomere	no
585	chr11	10000	60000	2	N	50000	contig	no
972	chr11	50783853	50833853	439	N	50000	clone	no
974	chr11	51040853	51090853	441	N	50000	clone	no
1112	chr11	69089801	69139801	575	N	50000	clone	yes
1254	chr11	87688378	87738378	736	N	50000	clone	yes
1614	chr11	134946516	134996516	1134	N	50000	contig	no
585	chr12	0	10000	1	N	10000	telomere	no
585	chr12	10000	60000	2	N	50000	contig	no
73	chr12	95739	145739	4	N	50000	clone	yes
79	chr12	7189876	7239876	66	N	50000	contig	no
13	chr12	34856694	37856694	304	N	3000000	centromere	no
1419	chr12	109373470	109423470	954	N	50000	contig	no
189	chr12	122530623	122580623	1075	N	50000	contig	no
199	chr12	132706992	132806992	1171	N	100000	contig	no
1606	chr12	133841895	133851895	1183	N	10000	telomere	no
1	chr13	10000	16000000	2	N	15990000	short_arm	no
1	chr13	16000000	19000000	3	N	3000000	centromere	no
91	chr13	19000000	19020000	4	N	20000	heterochromatin	no
155	chr13	86760324	86910324	617	N	150000	contig	no
180	chr13	112353994	112503994	848	N	150000	contig	no
182	chr13	114325993	114425993	866	N	100000	contig	no
182	chr13	114639948	114739948	870	N	100000	contig	no
585	chr13	0	10000	1	N	10000	telomere	no
1463	chr13	115109878	115159878	875	N	50000	contig	no
1463	chr13	115159878	115169878	876	N	10000	telomere	no
585	chr14	0	10000	1	N	10000	telomere	no
1	chr14	10000	16000000	2	N	15990000	short_arm	no
1	chr14	16000000	19000000	3	N	3000000	centromere	no
1403	chr14	107289540	107339540	667	N	50000	contig	no
175	chr14	107339540	107349540	668	N	10000	telomere	no
1	chr15	10000	17000000	2	N	16990000	short_arm	no
11	chr15	17000000	20000000	3	N	3000000	centromere	no
18	chr15	82829645	82879645	518	N	50000	contig	no
93	chr15	21398819	21885000	16	N	486181	clone	yes
585	chr15	0	10000	1	N	10000	telomere	no
744	chr15	20894633	20935075	12	N	40442	clone	yes
754	chr15	22212114	22262114	19	N	50000	contig	no
757	chr15	22596193	22646193	23	N	50000	contig	no
764	chr15	23514853	23564853	31	N	50000	contig	no
807	chr15	29159443	29209443	83	N	50000	contig	no
1233	chr15	84984473	85034473	539	N	50000	contig	no
1367	chr15	102521392	102531392	690	N	10000	telomere	no
1	chr16	38335801	46335801	355	N	8000000	heterochromatin	no
13	chr16	35335801	38335801	354	N	3000000	centromere	no
81	chr16	8636921	8686921	128	N	50000	clone	yes
105	chr16	34023150	34173150	343	N	150000	contig	no
159	chr16	90294753	90344753	731	N	50000	contig	no
585	chr16	0	10000	1	N	10000	telomere	no
585	chr16	10000	60000	2	N	50000	contig	no
854	chr16	35285801	35335801	353	N	50000	clone	no
938	chr16	46335801	46385801	356	N	50000	clone	no
1259	chr16	88389383	88439383	712	N	50000	contig	no
1274	chr16	90344753	90354753	732	N	10000	telomere	no
1	chr17	22263006	25263006	192	N	3000000	centromere	no
18	chr17	77546461	77596461	644	N	50000	clone	yes
73	chr17	296626	396626	4	N	100000	contig	no
93	chr17	21566608	21666608	185	N	100000	contig	no
849	chr17	34675848	34725848	278	N	50000	contig	no
1061	chr17	62410760	62460760	523	N	50000	clone	yes
1193	chr17	79709049	79759049	665	N	50000	contig	no
1	chr18	15460898	18460898	125	N	3000000	centromere	no
90	chr18	18460898	18510898	126	N	50000	clone	no
122	chr18	52059136	52209136	398	N	150000	contig	no
145	chr18	75721820	75771820	585	N	50000	clone	yes
585	chr18	0	10000	1	N	10000	telomere	no
702	chr18	15410898	15460898	124	N	50000	clone	no
1136	chr18	72283353	72333353	555	N	50000	clone	yes
1180	chr18	78017248	78067248	604	N	50000	contig	no
1180	chr18	78067248	78077248	605	N	10000	telomere	no
585	chr19	0	10000	1	N	10000	telomere	no
585	chr19	10000	60000	2	N	50000	contig	no
641	chr19	7346004	7396004	170	N	50000	contig	no
651	chr19	8687198	8737198	190	N	50000	contig	no
741	chr19	20523415	20573415	367	N	50000	clone	yes
96	chr19	24631782	24681782	409	N	50000	heterochromatin	no
1	chr19	24681782	27681782	410	N	3000000	centromere	no
796	chr19	27681782	27731782	411	N	50000	heterochromatin	no
1036	chr19	59118983	59128983	870	N	10000	telomere	no
585	chr20	0	10000	1	N	10000	telomere	no
585	chr20	10000	60000	2	N	50000	contig	no
98	chr20	26319569	26369569	274	N	50000	clone	no
12	chr20	26369569	29369569	275	N	3000000	centromere	no
809	chr20	29369569	29419569	276	N	50000	clone	no
101	chr20	29653908	29803908	279	N	150000	contig	no
851	chr20	34897085	34947085	336	N	50000	clone	yes
1051	chr20	61091437	61141437	624	N	50000	clone	yes
1052	chr20	61213369	61263369	628	N	50000	contig	no
1065	chr20	62965520	63015520	648	N	50000	contig	no
1065	chr20	63015520	63025520	649	N	10000	telomere	no
1	chr21	5211193	9411193	3	N	4200000	contig	no
9	chr21	10000	5211193	2	N	5201193	short_arm	no
10	chr21	11288129	14288129	22	N	3000000	centromere	no
14	chr21	42955559	43005559	419	N	50000	contig	no
82	chr21	10215976	10365976	12	N	150000	contig	no
83	chr21	11238129	11288129	21	N	50000	heterochromatin	no
585	chr21	0	10000	1	N	10000	telomere	no
658	chr21	9595548	9645548	5	N	50000	contig	no
659	chr21	9775437	9825437	7	N	50000	contig	no
661	chr21	10034920	10084920	10	N	50000	contig	no
666	chr21	10647896	10697896	15	N	50000	contig	no
670	chr21	11188129	11238129	20	N	50000	clone	no
694	chr21	14288129	14338129	23	N	50000	clone	no
925	chr21	44632664	44682664	447	N	50000	clone	yes
952	chr21	48119895	48129895	515	N	10000	telomere	no
585	chr22	0	10000	1	N	10000	telomere	no
1	chr22	10000	13000000	2	N	12990000	short_arm	no
10	chr22	13000000	16000000	3	N	3000000	centromere	no
707	chr22	16000000	16050000	4	N	50000	contig	no
1	chr22	16697850	16847850	27	N	150000	contig	no
92	chr22	20509431	20609431	81	N	100000	contig	no
969	chr22	50364777	50414777	563	N	50000	contig	no
121	chr22	51244566	51294566	591	N	50000	contig	no
976	chr22	51294566	51304566	592	N	10000	telomere	no
9	chr6_apd_hap1	2009922	2164480	41	N	154558	clone	yes
73	chr6_apd_hap1	448574	536172	9	N	87598	clone	yes
73	chr6_apd_hap1	588761	692953	11	N	104192	clone	yes
74	chr6_apd_hap1	1173934	1198528	23	N	24594	clone	yes
74	chr6_apd_hap1	1307951	1317697	26	N	9746	clone	yes
74	chr6_apd_hap1	1833811	1937682	39	N	103871	clone	yes
75	chr6_apd_hap1	2169002	2254169	43	N	85167	clone	yes
75	chr6_apd_hap1	2359974	2761234	48	N	401260	clone	yes
75	chr6_apd_hap1	2894657	3037482	54	N	142825	clone	yes
76	chr6_apd_hap1	3180323	3355295	59	N	174972	clone	yes
76	chr6_apd_hap1	3370179	3415446	62	N	45267	clone	yes
76	chr6_apd_hap1	3491066	3594101	64	N	103035	clone	yes
76	chr6_apd_hap1	3790366	3970602	72	N	180236	clone	yes
77	chr6_apd_hap1	4390029	4597885	79	N	207856	clone	yes
586	chr6_apd_hap1	207807	252060	4	N	44253	clone	yes
587	chr6_apd_hap1	327074	356458	6	N	29384	clone	yes
592	chr6_apd_hap1	944435	963558	16	N	19123	clone	yes
592	chr6_apd_hap1	970040	1029417	18	N	59377	clone	yes
595	chr6_apd_hap1	1341208	1344139	28	N	2931	clone	yes
596	chr6_apd_hap1	1451581	1556172	31	N	104591	clone	yes
597	chr6_apd_hap1	1582549	1598989	33	N	16440	clone	yes
598	chr6_apd_hap1	1736596	1786349	37	N	49753	clone	yes
606	chr6_apd_hap1	2821679	2858431	51	N	36752	clone	yes
608	chr6_apd_hap1	3122973	3136480	56	N	13507	clone	yes
612	chr6_apd_hap1	3638667	3642320	66	N	3653	clone	yes
613	chr6_apd_hap1	3696623	3736194	68	N	39571	clone	yes
613	chr6_apd_hap1	3762870	3766192	70	N	3322	clone	yes
617	chr6_apd_hap1	4220467	4274176	76	N	53709	clone	yes
586	chr6_dbb_hap3	138055	245960	4	N	107905	clone	yes
589	chr6_dbb_hap3	622457	640380	11	N	17923	clone	yes
595	chr6_dbb_hap3	1337861	1344119	21	N	6258	clone	yes
599	chr6_dbb_hap3	1836690	1837200	29	N	510	clone	yes
601	chr6_dbb_hap3	2117295	2119813	33	N	2518	clone	yes
75	chr6_dbb_hap3	2606257	2723615	42	N	117358	clone	yes
76	chr6_dbb_hap3	3407000	3481304	52	N	74304	clone	yes
613	chr6_dbb_hap3	3736386	3772614	59	N	36228	clone	yes
617	chr6_dbb_hap3	4206542	4226964	66	N	20422	clone	yes
618	chr6_dbb_hap3	4354126	4376794	69	N	22668	clone	yes
9	chr6_mcf_hap5	2091199	2189158	37	N	97959	clone	yes
73	chr6_mcf_hap5	229133	282732	7	N	53599	clone	yes
73	chr6_mcf_hap5	383988	404415	10	N	20427	clone	yes
73	chr6_mcf_hap5	491590	560421	12	N	68831	clone	yes
74	chr6_mcf_hap5	1177759	1292220	23	N	114461	clone	yes
74	chr6_mcf_hap5	1562952	1726699	28	N	163747	clone	yes
74	chr6_mcf_hap5	1815769	1838106	30	N	22337	clone	yes
75	chr6_mcf_hap5	2712451	2811903	49	N	99452	clone	yes
77	chr6_mcf_hap5	4422172	4594253	78	N	172081	clone	yes
586	chr6_mcf_hap5	135141	138043	3	N	2902	clone	yes
586	chr6_mcf_hap5	179429	186757	5	N	7328	clone	yes
590	chr6_mcf_hap5	676599	685588	15	N	8989	clone	yes
592	chr6_mcf_hap5	994250	1009296	20	N	15046	clone	yes
602	chr6_mcf_hap5	2241824	2251998	39	N	10174	clone	yes
602	chr6_mcf_hap5	2300850	2305647	41	N	4797	clone	yes
607	chr6_mcf_hap5	2947576	2958999	52	N	11423	clone	yes
609	chr6_mcf_hap5	3154498	3188719	55	N	34221	clone	yes
610	chr6_mcf_hap5	3329672	3355524	58	N	25852	clone	yes
612	chr6_mcf_hap5	3602941	3659279	65	N	56338	clone	yes
614	chr6_mcf_hap5	3899294	3929849	69	N	30555	clone	yes
616	chr6_mcf_hap5	4149579	4149626	73	N	47	clone	yes
617	chr6_mcf_hap5	4284353	4302274	76	N	17921	clone	yes
73	chr6_qbl_hap6	521900	681210	9	N	159310	clone	yes
605	chr6_qbl_hap6	2680914	2732064	37	N	51150	clone	yes
608	chr6_qbl_hap6	3023176	3049607	42	N	26431	clone	yes
610	chr6_qbl_hap6	3316246	3369039	46	N	52793	clone	yes
615	chr6_qbl_hap6	3993031	4020006	57	N	26975	clone	yes
9	chr6_mann_hap4	3062107	3151453	47	N	89346	clone	yes
76	chr6_mann_hap4	3261361	3374492	52	N	113131	clone	yes
77	chr6_mann_hap4	4441658	4480941	73	N	39283	clone	yes
586	chr6_mann_hap4	145852	184243	3	N	38391	clone	yes
595	chr6_mann_hap4	1388812	1438812	19	N	50000	clone	yes
600	chr6_mann_hap4	2047420	2056121	28	N	8701	clone	yes
602	chr6_mann_hap4	2252213	2277026	32	N	24813	clone	yes
602	chr6_mann_hap4	2312291	2324610	34	N	12319	clone	yes
604	chr6_mann_hap4	2517052	2540962	37	N	23910	clone	yes
606	chr6_mann_hap4	2772006	2810953	42	N	38947	clone	yes
607	chr6_mann_hap4	2921096	2929556	45	N	8460	clone	yes
609	chr6_mann_hap4	3174271	3227203	49	N	52932	clone	yes
611	chr6_mann_hap4	3412258	3450867	54	N	38609	clone	yes
612	chr6_mann_hap4	3553455	3557741	56	N	4286	clone	yes
614	chr6_mann_hap4	3895092	3926341	62	N	31249	clone	yes
617	chr6_mann_hap4	4236950	4245095	68	N	8145	clone	yes
9	chr6_ssto_hap7	3093568	3154699	62	N	61131	clone	yes
73	chr6_ssto_hap7	861800	941242	15	N	79442	clone	yes
75	chr6_ssto_hap7	2138491	2303018	43	N	164527	clone	yes
76	chr6_ssto_hap7	3368931	3445987	68	N	77056	clone	yes
77	chr6_ssto_hap7	4580410	4610218	86	N	29808	clone	yes
598	chr6_ssto_hap7	1727717	1744408	28	N	16691	clone	yes
599	chr6_ssto_hap7	1836632	1838892	34	N	2260	clone	yes
600	chr6_ssto_hap7	1983561	1997824	37	N	14263	clone	yes
600	chr6_ssto_hap7	2052735	2087415	39	N	34680	clone	yes
601	chr6_ssto_hap7	2101474	2113875	41	N	12401	clone	yes
603	chr6_ssto_hap7	2411247	2461193	48	N	49946	clone	yes
608	chr6_ssto_hap7	3040184	3054966	60	N	14782	clone	yes
609	chr6_ssto_hap7	3191196	3214366	64	N	23170	clone	yes
618	chr6_ssto_hap7	4370564	4420564	83	N	50000	clone	yes
620	chr6_ssto_hap7	4639806	4661556	88	N	21750	clone	yes
621	chr6_ssto_hap7	4723509	4774367	90	N	50858	clone	yes
621	chr6_ssto_hap7	4783798	4836049	92	N	52251	clone	yes
594	chr17_ctg5_hap1	1256794	1306794	12	N	50000	clone	yes
597	chr17_ctg5_hap1	1588968	1638968	15	N	50000	clone	yes
